# Supplementary material for: [μ-1,6-Bis(diphenyphosphan­yl)hexane-1:2κ2 P:P′]deca­carbonyl-1κ3 C,2κ3 C,3κ4 C-triangulo-triruthenium(0)
Source: Acta Crystallogr Sect E Struct Rep Online. 2012 Apr 18;68(Pt 5):m629–30. doi: 10.1107/S1600536812014614 (PMC3344360; doi:10.1107/S1600536812014614)
Supplement: Supplementary file 1 [file e-68-0m629-sup1.cif]

##############################################################################
#                                                                            #
# This CIF contains the data in a paper accepted for publication in          #
# Acta Crystallographica Section E. It conforms to the requirements of       #
# Notes for Authors for Acta Crystallographica Section E, and has been       #
# peer reviewed under the auspices of the IUCr Commission on Journals.       #
#                                                                            #
# Full details of the Crystallographic Information File format               #
# are given in the paper "The Crystallographic Information File (CIF):       #
# a New Standard Archive File for Crystallography" by S. R. Hall, F. H.      #
# Allen and I. D. Brown [Acta Cryst. (1991), A47, 655-685].                  #
#                                                                            #
# The current version of the core CIF dictionary is obtainable from          #
# ftp://ftp.iucr.org/pub/cif_core.dic.                                       #
#                                                                            #
# Software is freely available for graphical display of the structure(s)     #
# in this CIF. For information consult the CIF software page                 #
# http://www.iucr.org/resources/cif/software.                                #
#                                                                            #
# This file may be used for bona fide research purposes within the           #
# scientific community so long as proper attribution is given to the journal # 
# article from which it was obtained.                                        #
#                                                                            #
##############################################################################
data_global
_audit_creation_method     'form.cif (version 2.0)'
_journal_data_validation_number     ?
_journal_date_recd_electronic     2012-03-28
_journal_date_accepted     2012-04-04
_journal_name_full     'Acta Crystallographica, Section E'
_journal_year     2012
_journal_volume     68
_journal_issue      5
_journal_page_first     m629
_journal_page_last     m630
_journal_paper_category     QM
_journal_paper_doi     10.1107/S1600536812014614
_journal_coeditor_code     SJ5228
_publ_contact_author_name     'Prof. Omar bin Shawkataly'
_publ_contact_author_address
;
      Chemical Sciences Programme
      School of Distance Education
      Universiti Sains Malaysia
      11800 USM, Penang
      Malaysia
;
_publ_contact_author_email     'omarsa@usm.my'
_publ_contact_author_fax     '(6)04-6576000'
_publ_contact_author_phone     '(6)04-6533936'
_publ_section_title
;\
[\m-1,6-Bis(diphenyphosphanyl)hexane-1:2\k^2^<i>P</i>:<i>P</i>']decacarbonyl-\
1\k^3^<i>C</i>,2\k^3^<i>C</i>,3\k^4^<i>C</i>-<i>triangulo</i>-\
triruthenium(0)
;
loop_
    _publ_author_name
    _publ_author_footnote
    _publ_author_address
    'Omar bin Shawkataly'
;
      Thomson Reuters ResearcherID: B-6034-2009.
;
;
      Chemical Sciences Programme
      School of Distance Education
      Universiti Sains Malaysia
      11800 USM, Penang
      Malaysia
;
    'Siti Syaida Sirat'
;
      Thomson Reuters ResearcherID: E-6050-2011.
;
;
      Chemical Sciences Programme
      School of Distance Education
      Universiti Sains Malaysia
      11800 USM, Penang
      Malaysia
;
    'Ching Kheng Quah'
;
      Thomson Reuters ResearcherID: A-5525-2009.
;
;
      X-ray Crystallography Unit
      School of Physics
      Universiti Sains Malaysia
      11800 USM, Penang
      Malaysia
;
    'Hoong-Kun Fun'
;
      Thomson Reuters ResearcherID: A-3561-2009.
;
;     X-ray Crystallography Unit
      School of Physics
      Universiti Sains Malaysia
      11800 USM, Penang
      Malaysia
;
data_I
_audit_creation_method     SHELXL-97
_chemical_name_systematic
;
[\m-1,6-Bis(diphenyphosphanyl)hexane-1:2\k^2^<i>P</i>:<i>P</i>']decacarbonyl-
1\k^3^<i>C</i>,2\k^3^<i>C</i>,3\k^4^<i>C</i>-<i>triangulo</i>-triruthenium(0)
;
_chemical_name_common     ?
_chemical_formula_moiety     'C40 H32 O10 P2 Ru3'
_chemical_formula_sum     'C40 H32 O10 P2 Ru3'
_chemical_formula_iupac     '[Ru3 (C30 H32 P2) (C O)10]'
_chemical_formula_weight     1037.81
_chemical_melting_point     ?
_symmetry_cell_setting     monoclinic
_symmetry_space_group_name_H-M     'P 21/c'
_symmetry_space_group_name_Hall     '-P 2ybc'
loop_
    _symmetry_equiv_pos_as_xyz
    'x, y, z'
    '-x, y+1/2, -z+1/2'
    '-x, -y, -z'
    'x, -y-1/2, z-1/2'
_cell_length_a     13.4836(6)
_cell_length_b     21.2700(10)
_cell_length_c     16.1025(6)
_cell_angle_alpha     90.00
_cell_angle_beta     122.295(3)
_cell_angle_gamma     90.00
_cell_volume     3903.7(3)
_cell_formula_units_Z     4
_cell_measurement_reflns_used     9965
_cell_measurement_theta_min     3.14
_cell_measurement_theta_max     32.58
_cell_measurement_temperature     100
_exptl_crystal_description     'block'
_exptl_crystal_colour     'brown'
_exptl_crystal_size_max     0.507
_exptl_crystal_size_mid     0.263
_exptl_crystal_size_min     0.112
_exptl_crystal_density_diffrn     1.766
_exptl_crystal_density_meas     ?
_exptl_crystal_density_method     'not measured'
_exptl_crystal_F_000     2056
_exptl_absorpt_coefficient_mu     1.285
_exptl_absorpt_correction_type     multi-scan
_exptl_absorpt_process_details     '(<i>SADABS</i>; Bruker, 2009)'
_exptl_absorpt_correction_T_min     0.5618
_exptl_absorpt_correction_T_max     0.8694
_exptl_special_details
;
The crystal was placed in the cold stream of an Oxford Cryosystems
Cobra open-flow nitrogen cryostat (Cosier & Glazer, 1986) operating
at 100.0 (1) K.
;
_diffrn_ambient_temperature     100
_diffrn_radiation_type     MoK\a
_diffrn_radiation_wavelength     0.71073
_diffrn_radiation_source     'fine-focus sealed tube'
_diffrn_radiation_monochromator     graphite
_diffrn_measurement_device_type
;
Bruker APEXII DUO CCD area-detector
;
_diffrn_measurement_method     '\f and \w scans'
_diffrn_detector_area_resol_mean     ?
_diffrn_reflns_number     53262
_diffrn_reflns_av_R_equivalents     0.0226
_diffrn_reflns_av_sigmaI/netI     0.0206
_diffrn_reflns_theta_min     1.87
_diffrn_reflns_theta_max     32.66
_diffrn_reflns_theta_full     32.66
_diffrn_measured_fraction_theta_max     0.986
_diffrn_measured_fraction_theta_full     0.986
_diffrn_reflns_limit_h_min     -20
_diffrn_reflns_limit_h_max     20
_diffrn_reflns_limit_k_min     -15
_diffrn_reflns_limit_k_max     32
_diffrn_reflns_limit_l_min     -24
_diffrn_reflns_limit_l_max     24
_diffrn_standards_number     0
_diffrn_standards_interval_count     .
_diffrn_standards_interval_time     .
_diffrn_standards_decay_%     ?
_refine_special_details
;
 Refinement of F^2^ against ALL reflections.  The weighted R-factor wR and
 goodness of fit S are based on F^2^, conventional R-factors R are based
 on F, with F set to zero for negative F^2^. The threshold expression of
 F^2^ > 2sigma(F^2^) is used only for calculating R-factors(gt) etc. and is
 not relevant to the choice of reflections for refinement.  R-factors based
 on F^2^ are statistically about twice as large as those based on F, and R-
 factors based on ALL data will be even larger.
;
_reflns_number_total     14125
_reflns_number_gt     12773
_reflns_threshold_expression     I>2\s(I)
_refine_ls_structure_factor_coef     Fsqd
_refine_ls_matrix_type     full
_refine_ls_R_factor_all     0.0226
_refine_ls_R_factor_gt     0.0188
_refine_ls_wR_factor_gt     0.0438
_refine_ls_wR_factor_ref     0.0458
_refine_ls_goodness_of_fit_ref     1.043
_refine_ls_restrained_S_all     1.043
_refine_ls_number_reflns     14125
_refine_ls_number_parameters     496
_refine_ls_number_restraints     0
_refine_ls_hydrogen_treatment     constr
_refine_ls_weighting_scheme     calc
_refine_ls_weighting_details
         'calc w=1/[\s^2^(Fo^2^)+(0.0182P)^2^+1.6109P] where P=(Fo^2^+2Fc^2^)/3'
_atom_sites_solution_hydrogens     geom
_atom_sites_solution_primary     direct
_atom_sites_solution_secondary     difmap
_refine_ls_shift/su_max     0.004
_refine_ls_shift/su_mean     0.001
_refine_diff_density_max     0.535
_refine_diff_density_min     -0.577
_refine_ls_extinction_method     none
_refine_ls_extinction_coef     ?
loop_
    _atom_type_symbol
    _atom_type_description
    _atom_type_scat_dispersion_real
    _atom_type_scat_dispersion_imag
    _atom_type_scat_source
    'C' 'C' 0.0033 0.0016
                         'International Tables Vol C Tables 4.2.6.8 and 6.1.1.4'
    'H' 'H' 0.0000 0.0000
                         'International Tables Vol C Tables 4.2.6.8 and 6.1.1.4'
    'O' 'O' 0.0106 0.0060
                         'International Tables Vol C Tables 4.2.6.8 and 6.1.1.4'
    'P' 'P' 0.1023 0.0942
                         'International Tables Vol C Tables 4.2.6.8 and 6.1.1.4'
    'Ru' 'Ru' -1.2594 0.8363
                         'International Tables Vol C Tables 4.2.6.8 and 6.1.1.4'
_computing_data_collection     'APEX2 (Bruker, 2009)'
_computing_cell_refinement     'SAINT (Bruker, 2009)'
_computing_data_reduction     'SAINT (Bruker, 2009)'
_computing_structure_solution     'SHELXTL (Sheldrick, 2008)'
_computing_structure_refinement     'SHELXTL (Sheldrick, 2008)'
_computing_molecular_graphics     'SHELXTL (Sheldrick, 2008)'
_computing_publication_material
                             'SHELXTL (Sheldrick, 2008) and PLATON (Spek, 2009)'
loop_
    _atom_site_type_symbol
    _atom_site_label
    _atom_site_fract_x
    _atom_site_fract_y
    _atom_site_fract_z
    _atom_site_U_iso_or_equiv
    _atom_site_adp_type
    _atom_site_calc_flag
    _atom_site_refinement_flags
    _atom_site_occupancy
    _atom_site_symmetry_multiplicity
    _atom_site_disorder_assembly
    _atom_site_disorder_group
    Ru Ru1 0.234282(8) 0.486493(4) 0.439613(7) 0.01568(2) Uani d . 1 1 . .
    Ru Ru2 0.007592(7) 0.536230(4) 0.293260(7) 0.01454(2) Uani d . 1 1 . .
    Ru Ru3 0.221591(7) 0.613182(4) 0.370118(6) 0.01222(2) Uani d . 1 1 . .
    P P1 -0.17243(2) 0.578706(14) 0.16853(2) 0.01642(5) Uani d . 1 1 . .
    P P2 0.21229(2) 0.713604(13) 0.30678(2) 0.01351(5) Uani d . 1 1 . .
    O O1 0.16758(11) 0.35305(5) 0.46383(10) 0.0385(3) Uani d . 1 1 . .
    O O2 0.49388(9) 0.47616(6) 0.59809(8) 0.0305(2) Uani d . 1 1 . .
    O O3 0.28204(10) 0.43668(5) 0.28450(8) 0.0287(2) Uani d . 1 1 . .
    O O4 0.19513(9) 0.54598(5) 0.59416(7) 0.0278(2) Uani d . 1 1 . .
    O O5 -0.08834(9) 0.40860(5) 0.29939(8) 0.0266(2) Uani d . 1 1 . .
    O O6 0.05342(9) 0.48931(5) 0.13661(7) 0.02588(19) Uani d . 1 1 . .
    O O7 -0.05743(9) 0.58536(5) 0.43750(7) 0.0266(2) Uani d . 1 1 . .
    O O8 0.47322(8) 0.62400(5) 0.54079(7) 0.02603(19) Uani d . 1 1 . .
    O O9 0.27197(8) 0.56475(4) 0.21625(7) 0.02217(17) Uani d . 1 1 . .
    O O10 0.13472(8) 0.67573(4) 0.49164(7) 0.02337(18) Uani d . 1 1 . .
    C C1 -0.33183(12) 0.47903(7) 0.12075(11) 0.0274(3) Uani d . 1 1 . .
    H H1A -0.2955 0.4605 0.0915 0.033 Uiso calc R 1 1 . .
    C C2 -0.42138(13) 0.44728(7) 0.12156(12) 0.0338(3) Uani d . 1 1 . .
    H H2A -0.4448 0.4078 0.0926 0.041 Uiso calc R 1 1 . .
    C C3 -0.47589(12) 0.47432(8) 0.16546(12) 0.0327(3) Uani d . 1 1 . .
    H H3A -0.5356 0.4529 0.1661 0.039 Uiso calc R 1 1 . .
    C C4 -0.44125(12) 0.53312(8) 0.20821(11) 0.0293(3) Uani d . 1 1 . .
    H H4A -0.4780 0.5514 0.2373 0.035 Uiso calc R 1 1 . .
    C C5 -0.35137(11) 0.56491(7) 0.20765(10) 0.0237(2) Uani d . 1 1 . .
    H H5A -0.3279 0.6043 0.2371 0.028 Uiso calc R 1 1 . .
    C C6 -0.29594(10) 0.53843(6) 0.16344(9) 0.0198(2) Uani d . 1 1 . .
    C C7 -0.32163(10) 0.68222(6) 0.08869(9) 0.0218(2) Uani d . 1 1 . .
    H H7A -0.3698 0.6547 0.0379 0.026 Uiso calc R 1 1 . .
    C C8 -0.35592(11) 0.74400(6) 0.08411(10) 0.0229(2) Uani d . 1 1 . .
    H H8A -0.4253 0.7583 0.0293 0.027 Uiso calc R 1 1 . .
    C C9 -0.28679(11) 0.78458(6) 0.16140(10) 0.0224(2) Uani d . 1 1 . .
    H H9A -0.3105 0.8260 0.1590 0.027 Uiso calc R 1 1 . .
    C C10 -0.18240(11) 0.76352(6) 0.24221(9) 0.0215(2) Uani d . 1 1 . .
    H H10A -0.1366 0.7907 0.2942 0.026 Uiso calc R 1 1 . .
    C C11 -0.14562(10) 0.70156(6) 0.24601(9) 0.0177(2) Uani d . 1 1 . .
    H H11A -0.0748 0.6879 0.3000 0.021 Uiso calc R 1 1 . .
    C C12 -0.21474(9) 0.66040(5) 0.16923(8) 0.01632(19) Uani d . 1 1 . .
    C C13 -0.20318(11) 0.56961(6) 0.04288(9) 0.0227(2) Uani d . 1 1 . .
    H H13A -0.2003 0.5252 0.0304 0.027 Uiso calc R 1 1 . .
    H H13B -0.2823 0.5842 -0.0034 0.027 Uiso calc R 1 1 . .
    C C14 -0.11829(13) 0.60517(7) 0.02351(11) 0.0276(3) Uani d . 1 1 . .
    H H14A -0.0394 0.5994 0.0801 0.033 Uiso calc R 1 1 . .
    H H14B -0.1212 0.5856 -0.0322 0.033 Uiso calc R 1 1 . .
    C C15 -0.13912(11) 0.67564(7) 0.00301(9) 0.0232(2) Uani d . 1 1 . .
    H H15A -0.1500 0.6949 0.0522 0.028 Uiso calc R 1 1 . .
    H H15B -0.2105 0.6820 -0.0607 0.028 Uiso calc R 1 1 . .
    C C16 -0.03673(11) 0.70793(7) 0.00415(9) 0.0231(2) Uani d . 1 1 . .
    H H16A -0.0293 0.6900 -0.0476 0.028 Uiso calc R 1 1 . .
    H H16B -0.0552 0.7522 -0.0106 0.028 Uiso calc R 1 1 . .
    C C17 0.08159(10) 0.70214(6) 0.10166(9) 0.0194(2) Uani d . 1 1 . .
    H H17A 0.1005 0.6580 0.1169 0.023 Uiso calc R 1 1 . .
    H H17B 0.1421 0.7209 0.0944 0.023 Uiso calc R 1 1 . .
    C C18 0.08221(10) 0.73398(6) 0.18724(8) 0.0172(2) Uani d . 1 1 . .
    H H18A 0.0124 0.7215 0.1864 0.021 Uiso calc R 1 1 . .
    H H18B 0.0795 0.7792 0.1785 0.021 Uiso calc R 1 1 . .
    C C19 0.12991(12) 0.81696(6) 0.36458(10) 0.0215(2) Uani d . 1 1 . .
    H H19A 0.0584 0.8121 0.3055 0.026 Uiso calc R 1 1 . .
    C C20 0.14418(14) 0.86478(6) 0.42961(11) 0.0289(3) Uani d . 1 1 . .
    H H20A 0.0820 0.8917 0.4135 0.035 Uiso calc R 1 1 . .
    C C21 0.24985(16) 0.87246(7) 0.51764(11) 0.0324(3) Uani d . 1 1 . .
    H H21A 0.2591 0.9048 0.5601 0.039 Uiso calc R 1 1 . .
    C C22 0.34173(15) 0.83192(7) 0.54228(11) 0.0326(3) Uani d . 1 1 . .
    H H22A 0.4129 0.8368 0.6017 0.039 Uiso calc R 1 1 . .
    C C23 0.32780(12) 0.78409(7) 0.47855(10) 0.0263(3) Uani d . 1 1 . .
    H H23A 0.3895 0.7565 0.4962 0.032 Uiso calc R 1 1 . .
    C C24 0.22258(10) 0.77667(5) 0.38820(9) 0.0170(2) Uani d . 1 1 . .
    C C25 0.32775(12) 0.79391(6) 0.24798(10) 0.0244(2) Uani d . 1 1 . .
    H H25A 0.2639 0.8203 0.2284 0.029 Uiso calc R 1 1 . .
    C C26 0.41702(13) 0.81267(7) 0.23448(11) 0.0294(3) Uani d . 1 1 . .
    H H26A 0.4117 0.8510 0.2045 0.035 Uiso calc R 1 1 . .
    C C27 0.51388(13) 0.77433(8) 0.26570(11) 0.0299(3) Uani d . 1 1 . .
    H H27A 0.5740 0.7872 0.2575 0.036 Uiso calc R 1 1 . .
    C C28 0.52104(11) 0.71679(7) 0.30923(10) 0.0267(3) Uani d . 1 1 . .
    H H28A 0.5864 0.6913 0.3307 0.032 Uiso calc R 1 1 . .
    C C29 0.43030(10) 0.69707(6) 0.32084(9) 0.0203(2) Uani d . 1 1 . .
    H H29A 0.4347 0.6581 0.3487 0.024 Uiso calc R 1 1 . .
    C C30 0.33307(10) 0.73567(6) 0.29084(9) 0.0172(2) Uani d . 1 1 . .
    C C31 0.18777(12) 0.40334(6) 0.45353(11) 0.0252(3) Uani d . 1 1 . .
    C C32 0.39740(11) 0.48128(6) 0.53746(10) 0.0212(2) Uani d . 1 1 . .
    C C33 0.26107(11) 0.45749(6) 0.33856(10) 0.0217(2) Uani d . 1 1 . .
    C C34 0.20400(11) 0.52583(6) 0.53304(10) 0.0208(2) Uani d . 1 1 . .
    C C35 -0.05373(11) 0.45692(6) 0.29581(9) 0.0201(2) Uani d . 1 1 . .
    C C36 0.04399(10) 0.50930(6) 0.19821(10) 0.0203(2) Uani d . 1 1 . .
    C C37 -0.02635(10) 0.56878(6) 0.38771(9) 0.0189(2) Uani d . 1 1 . .
    C C38 0.37863(10) 0.61975(5) 0.47485(9) 0.0177(2) Uani d . 1 1 . .
    C C39 0.24923(10) 0.57992(5) 0.27257(9) 0.0168(2) Uani d . 1 1 . .
    C C40 0.16108(10) 0.64892(5) 0.44471(9) 0.0170(2) Uani d . 1 1 . .
loop_
    _atom_site_aniso_label
    _atom_site_aniso_U_11
    _atom_site_aniso_U_22
    _atom_site_aniso_U_33
    _atom_site_aniso_U_12
    _atom_site_aniso_U_13
    _atom_site_aniso_U_23
    Ru1 0.01584(4) 0.01339(4) 0.02068(4) 0.00335(3) 0.01167(3) 0.00438(3)
    Ru2 0.01199(4) 0.01355(4) 0.01822(4) -0.00056(3) 0.00816(3) -0.00232(3)
    Ru3 0.01112(4) 0.01189(4) 0.01314(4) 0.00063(3) 0.00614(3) 0.00121(3)
    P1 0.01275(11) 0.01649(12) 0.01796(13) -0.00106(9) 0.00683(10) -0.00405(10)
    P2 0.01276(11) 0.01292(11) 0.01512(12) 0.00080(9) 0.00762(10) 0.00159(9)
    O1 0.0567(7) 0.0181(4) 0.0655(8) 0.0020(5) 0.0492(7) 0.0052(5)
    O2 0.0213(4) 0.0415(6) 0.0276(5) 0.0099(4) 0.0124(4) 0.0101(4)
    O3 0.0399(5) 0.0225(4) 0.0327(5) 0.0099(4) 0.0254(5) 0.0058(4)
    O4 0.0331(5) 0.0297(5) 0.0264(5) 0.0078(4) 0.0197(4) 0.0051(4)
    O5 0.0330(5) 0.0193(4) 0.0354(5) -0.0065(4) 0.0235(4) -0.0062(4)
    O6 0.0247(4) 0.0281(5) 0.0280(5) -0.0006(4) 0.0163(4) -0.0075(4)
    O7 0.0257(4) 0.0307(5) 0.0302(5) -0.0051(4) 0.0195(4) -0.0077(4)
    O8 0.0165(4) 0.0280(5) 0.0237(4) -0.0011(3) 0.0041(3) 0.0029(4)
    O9 0.0284(4) 0.0205(4) 0.0219(4) 0.0029(3) 0.0162(4) 0.0022(3)
    O10 0.0276(4) 0.0204(4) 0.0293(5) -0.0031(3) 0.0200(4) -0.0045(4)
    C1 0.0203(5) 0.0245(6) 0.0328(7) -0.0057(5) 0.0110(5) -0.0068(5)
    C2 0.0249(6) 0.0293(7) 0.0364(8) -0.0113(5) 0.0091(6) -0.0031(6)
    C3 0.0169(5) 0.0404(8) 0.0320(7) -0.0055(5) 0.0071(5) 0.0094(6)
    C4 0.0207(6) 0.0371(7) 0.0312(7) 0.0030(5) 0.0146(5) 0.0097(6)
    C5 0.0203(5) 0.0249(6) 0.0263(6) 0.0009(4) 0.0127(5) 0.0021(5)
    C6 0.0129(4) 0.0204(5) 0.0225(5) -0.0009(4) 0.0071(4) -0.0007(4)
    C7 0.0151(5) 0.0237(5) 0.0205(5) 0.0001(4) 0.0054(4) -0.0020(5)
    C8 0.0159(5) 0.0252(6) 0.0238(6) 0.0045(4) 0.0082(4) 0.0051(5)
    C9 0.0219(5) 0.0189(5) 0.0283(6) 0.0035(4) 0.0147(5) 0.0033(5)
    C10 0.0228(5) 0.0183(5) 0.0223(5) -0.0006(4) 0.0112(5) -0.0032(4)
    C11 0.0157(5) 0.0187(5) 0.0167(5) 0.0003(4) 0.0073(4) -0.0011(4)
    C12 0.0138(4) 0.0169(5) 0.0174(5) 0.0004(4) 0.0077(4) -0.0015(4)
    C13 0.0215(5) 0.0253(6) 0.0201(5) -0.0037(4) 0.0102(5) -0.0075(5)
    C14 0.0314(7) 0.0268(6) 0.0312(7) -0.0001(5) 0.0212(6) -0.0033(5)
    C15 0.0183(5) 0.0305(6) 0.0167(5) 0.0021(5) 0.0067(4) 0.0030(5)
    C16 0.0210(5) 0.0313(6) 0.0147(5) 0.0041(5) 0.0080(4) 0.0049(5)
    C17 0.0177(5) 0.0247(5) 0.0158(5) 0.0024(4) 0.0089(4) 0.0019(4)
    C18 0.0160(5) 0.0188(5) 0.0162(5) 0.0028(4) 0.0082(4) 0.0026(4)
    C19 0.0272(6) 0.0168(5) 0.0267(6) 0.0036(4) 0.0186(5) 0.0034(4)
    C20 0.0468(8) 0.0183(5) 0.0377(7) 0.0062(5) 0.0333(7) 0.0035(5)
    C21 0.0619(10) 0.0191(6) 0.0292(7) -0.0046(6) 0.0331(7) -0.0038(5)
    C22 0.0443(8) 0.0274(7) 0.0223(6) -0.0061(6) 0.0152(6) -0.0059(5)
    C23 0.0269(6) 0.0243(6) 0.0217(6) 0.0002(5) 0.0090(5) -0.0031(5)
    C24 0.0208(5) 0.0140(4) 0.0189(5) -0.0004(4) 0.0123(4) 0.0007(4)
    C25 0.0263(6) 0.0203(5) 0.0320(7) -0.0015(4) 0.0192(5) 0.0029(5)
    C26 0.0352(7) 0.0259(6) 0.0363(7) -0.0090(5) 0.0252(6) 0.0001(6)
    C27 0.0265(6) 0.0389(8) 0.0334(7) -0.0117(6) 0.0221(6) -0.0068(6)
    C28 0.0179(5) 0.0369(7) 0.0292(6) -0.0018(5) 0.0151(5) -0.0036(6)
    C29 0.0164(5) 0.0248(5) 0.0213(5) -0.0001(4) 0.0111(4) 0.0004(4)
    C30 0.0170(5) 0.0178(5) 0.0188(5) -0.0024(4) 0.0110(4) -0.0008(4)
    C31 0.0302(6) 0.0196(5) 0.0371(7) 0.0043(5) 0.0255(6) 0.0035(5)
    C32 0.0226(5) 0.0222(5) 0.0243(6) 0.0064(4) 0.0162(5) 0.0071(5)
    C33 0.0240(5) 0.0163(5) 0.0269(6) 0.0053(4) 0.0150(5) 0.0062(4)
    C34 0.0193(5) 0.0190(5) 0.0256(6) 0.0045(4) 0.0129(5) 0.0066(4)
    C35 0.0198(5) 0.0186(5) 0.0246(6) -0.0009(4) 0.0138(5) -0.0048(4)
    C36 0.0159(5) 0.0198(5) 0.0251(6) -0.0004(4) 0.0109(4) -0.0025(4)
    C37 0.0147(4) 0.0186(5) 0.0221(5) -0.0024(4) 0.0089(4) -0.0025(4)
    C38 0.0174(5) 0.0168(5) 0.0191(5) 0.0006(4) 0.0099(4) 0.0023(4)
    C39 0.0173(5) 0.0140(4) 0.0177(5) 0.0013(4) 0.0085(4) 0.0030(4)
    C40 0.0159(4) 0.0155(5) 0.0196(5) -0.0012(4) 0.0095(4) 0.0018(4)
_geom_special_details
;
 All esds (except the esd in the dihedral angle between two l.s. planes)
 are estimated using the full covariance matrix.  The cell esds are taken
 into account individually in the estimation of esds in distances, angles
 and torsion angles; correlations between esds in cell parameters are only
 used when they are defined by crystal symmetry.  An approximate (isotropic)
 treatment of cell esds is used for estimating esds involving l.s. planes.
;
loop_
    _geom_bond_atom_site_label_1
    _geom_bond_atom_site_label_2
    _geom_bond_site_symmetry_2
    _geom_bond_distance
    _geom_bond_publ_flag
    Ru1 C32 . 1.9050(13) ?
    Ru1 C31 . 1.9293(14) ?
    Ru1 C34 . 1.9459(13) ?
    Ru1 C33 . 1.9461(14) ?
    Ru1 Ru2 . 2.88419(18) ?
    Ru1 Ru3 . 2.88758(17) ?
    Ru2 C35 . 1.8887(13) ?
    Ru2 C36 . 1.9271(13) ?
    Ru2 C37 . 1.9354(13) ?
    Ru2 P1 . 2.3522(3) ?
    Ru2 Ru3 . 2.95309(16) ?
    Ru3 C38 . 1.8792(12) ?
    Ru3 C39 . 1.9319(12) ?
    Ru3 C40 . 1.9322(12) ?
    Ru3 P2 . 2.3413(3) ?
    P1 C12 . 1.8308(12) ?
    P1 C6 . 1.8353(12) ?
    P1 C13 . 1.8458(13) ?
    P2 C24 . 1.8285(12) ?
    P2 C18 . 1.8334(11) ?
    P2 C30 . 1.8399(12) ?
    O1 C31 . 1.1376(17) ?
    O2 C32 . 1.1402(16) ?
    O3 C33 . 1.1387(16) ?
    O4 C34 . 1.1368(16) ?
    O5 C35 . 1.1429(15) ?
    O6 C36 . 1.1472(16) ?
    O7 C37 . 1.1409(16) ?
    O8 C38 . 1.1468(15) ?
    O9 C39 . 1.1480(15) ?
    O10 C40 . 1.1445(15) ?
    C1 C2 . 1.390(2) ?
    C1 C6 . 1.3954(18) ?
    C1 H1A . 0.9300 ?
    C2 C3 . 1.388(2) ?
    C2 H2A . 0.9300 ?
    C3 C4 . 1.383(2) ?
    C3 H3A . 0.9300 ?
    C4 C5 . 1.3920(19) ?
    C4 H4A . 0.9300 ?
    C5 C6 . 1.3969(18) ?
    C5 H5A . 0.9300 ?
    C7 C8 . 1.3818(18) ?
    C7 C12 . 1.4061(16) ?
    C7 H7A . 0.9300 ?
    C8 C9 . 1.3869(19) ?
    C8 H8A . 0.9300 ?
    C9 C10 . 1.3849(18) ?
    C9 H9A . 0.9300 ?
    C10 C11 . 1.3980(17) ?
    C10 H10A . 0.9300 ?
    C11 C12 . 1.3899(16) ?
    C11 H11A . 0.9300 ?
    C13 C14 . 1.5366(19) ?
    C13 H13A . 0.9700 ?
    C13 H13B . 0.9700 ?
    C14 C15 . 1.528(2) ?
    C14 H14A . 0.9700 ?
    C14 H14B . 0.9700 ?
    C15 C16 . 1.5333(19) ?
    C15 H15A . 0.9700 ?
    C15 H15B . 0.9700 ?
    C16 C17 . 1.5326(17) ?
    C16 H16A . 0.9700 ?
    C16 H16B . 0.9700 ?
    C17 C18 . 1.5315(17) ?
    C17 H17A . 0.9700 ?
    C17 H17B . 0.9700 ?
    C18 H18A . 0.9700 ?
    C18 H18B . 0.9700 ?
    C19 C24 . 1.3902(17) ?
    C19 C20 . 1.3974(19) ?
    C19 H19A . 0.9300 ?
    C20 C21 . 1.381(2) ?
    C20 H20A . 0.9300 ?
    C21 C22 . 1.382(2) ?
    C21 H21A . 0.9300 ?
    C22 C23 . 1.385(2) ?
    C22 H22A . 0.9300 ?
    C23 C24 . 1.3959(17) ?
    C23 H23A . 0.9300 ?
    C25 C26 . 1.3910(19) ?
    C25 C30 . 1.4012(17) ?
    C25 H25A . 0.9300 ?
    C26 C27 . 1.386(2) ?
    C26 H26A . 0.9300 ?
    C27 C28 . 1.388(2) ?
    C27 H27A . 0.9300 ?
    C28 C29 . 1.3973(17) ?
    C28 H28A . 0.9300 ?
    C29 C30 . 1.3961(17) ?
    C29 H29A . 0.9300 ?
loop_
    _geom_angle_atom_site_label_1
    _geom_angle_atom_site_label_2
    _geom_angle_atom_site_label_3
    _geom_angle_site_symmetry_1
    _geom_angle_site_symmetry_3
    _geom_angle
    _geom_angle_publ_flag
    C32 Ru1 C31 . . 98.85(6) ?
    C32 Ru1 C34 . . 90.69(5) ?
    C31 Ru1 C34 . . 95.10(6) ?
    C32 Ru1 C33 . . 91.44(5) ?
    C31 Ru1 C33 . . 91.35(6) ?
    C34 Ru1 C33 . . 172.82(5) ?
    C32 Ru1 Ru2 . . 161.50(4) ?
    C31 Ru1 Ru2 . . 99.37(4) ?
    C34 Ru1 Ru2 . . 84.58(4) ?
    C33 Ru1 Ru2 . . 91.27(4) ?
    C32 Ru1 Ru3 . . 100.25(4) ?
    C31 Ru1 Ru3 . . 160.89(4) ?
    C34 Ru1 Ru3 . . 84.54(4) ?
    C33 Ru1 Ru3 . . 88.33(4) ?
    Ru2 Ru1 Ru3 . . 61.547(3) ?
    C35 Ru2 C36 . . 92.98(5) ?
    C35 Ru2 C37 . . 90.71(5) ?
    C36 Ru2 C37 . . 176.27(5) ?
    C35 Ru2 P1 . . 95.60(4) ?
    C36 Ru2 P1 . . 91.18(4) ?
    C37 Ru2 P1 . . 87.95(4) ?
    C35 Ru2 Ru1 . . 86.55(4) ?
    C36 Ru2 Ru1 . . 86.07(4) ?
    C37 Ru2 Ru1 . . 94.67(4) ?
    P1 Ru2 Ru1 . . 176.602(9) ?
    C35 Ru2 Ru3 . . 145.79(4) ?
    C36 Ru2 Ru3 . . 83.75(4) ?
    C37 Ru2 Ru3 . . 93.48(3) ?
    P1 Ru2 Ru3 . . 118.456(9) ?
    Ru1 Ru2 Ru3 . . 59.283(4) ?
    C38 Ru3 C39 . . 98.20(5) ?
    C38 Ru3 C40 . . 93.46(5) ?
    C39 Ru3 C40 . . 168.09(5) ?
    C38 Ru3 P2 . . 95.48(4) ?
    C39 Ru3 P2 . . 88.20(3) ?
    C40 Ru3 P2 . . 88.26(3) ?
    C38 Ru3 Ru1 . . 85.21(4) ?
    C39 Ru3 Ru1 . . 88.63(3) ?
    C40 Ru3 Ru1 . . 94.79(3) ?
    P2 Ru3 Ru1 . . 176.823(8) ?
    C38 Ru3 Ru2 . . 142.89(4) ?
    C39 Ru3 Ru2 . . 91.49(3) ?
    C40 Ru3 Ru2 . . 80.56(3) ?
    P2 Ru3 Ru2 . . 120.673(8) ?
    Ru1 Ru3 Ru2 . . 59.170(4) ?
    C12 P1 C6 . . 99.50(5) ?
    C12 P1 C13 . . 102.59(6) ?
    C6 P1 C13 . . 103.60(6) ?
    C12 P1 Ru2 . . 122.83(4) ?
    C6 P1 Ru2 . . 110.90(4) ?
    C13 P1 Ru2 . . 114.87(4) ?
    C24 P2 C18 . . 104.06(5) ?
    C24 P2 C30 . . 100.32(5) ?
    C18 P2 C30 . . 102.40(5) ?
    C24 P2 Ru3 . . 113.02(4) ?
    C18 P2 Ru3 . . 118.14(4) ?
    C30 P2 Ru3 . . 116.62(4) ?
    C2 C1 C6 . . 120.65(14) ?
    C2 C1 H1A . . 119.7 ?
    C6 C1 H1A . . 119.7 ?
    C3 C2 C1 . . 120.18(14) ?
    C3 C2 H2A . . 119.9 ?
    C1 C2 H2A . . 119.9 ?
    C4 C3 C2 . . 119.89(13) ?
    C4 C3 H3A . . 120.1 ?
    C2 C3 H3A . . 120.1 ?
    C3 C4 C5 . . 119.99(14) ?
    C3 C4 H4A . . 120.0 ?
    C5 C4 H4A . . 120.0 ?
    C4 C5 C6 . . 120.80(13) ?
    C4 C5 H5A . . 119.6 ?
    C6 C5 H5A . . 119.6 ?
    C1 C6 C5 . . 118.49(12) ?
    C1 C6 P1 . . 120.81(10) ?
    C5 C6 P1 . . 120.58(10) ?
    C8 C7 C12 . . 120.79(11) ?
    C8 C7 H7A . . 119.6 ?
    C12 C7 H7A . . 119.6 ?
    C7 C8 C9 . . 119.91(11) ?
    C7 C8 H8A . . 120.0 ?
    C9 C8 H8A . . 120.0 ?
    C10 C9 C8 . . 120.02(12) ?
    C10 C9 H9A . . 120.0 ?
    C8 C9 H9A . . 120.0 ?
    C9 C10 C11 . . 120.31(12) ?
    C9 C10 H10A . . 119.8 ?
    C11 C10 H10A . . 119.8 ?
    C12 C11 C10 . . 120.08(11) ?
    C12 C11 H11A . . 120.0 ?
    C10 C11 H11A . . 120.0 ?
    C11 C12 C7 . . 118.84(11) ?
    C11 C12 P1 . . 122.69(9) ?
    C7 C12 P1 . . 118.47(9) ?
    C14 C13 P1 . . 114.55(9) ?
    C14 C13 H13A . . 108.6 ?
    P1 C13 H13A . . 108.6 ?
    C14 C13 H13B . . 108.6 ?
    P1 C13 H13B . . 108.6 ?
    H13A C13 H13B . . 107.6 ?
    C15 C14 C13 . . 117.11(11) ?
    C15 C14 H14A . . 108.0 ?
    C13 C14 H14A . . 108.0 ?
    C15 C14 H14B . . 108.0 ?
    C13 C14 H14B . . 108.0 ?
    H14A C14 H14B . . 107.3 ?
    C14 C15 C16 . . 112.10(11) ?
    C14 C15 H15A . . 109.2 ?
    C16 C15 H15A . . 109.2 ?
    C14 C15 H15B . . 109.2 ?
    C16 C15 H15B . . 109.2 ?
    H15A C15 H15B . . 107.9 ?
    C17 C16 C15 . . 114.47(10) ?
    C17 C16 H16A . . 108.6 ?
    C15 C16 H16A . . 108.6 ?
    C17 C16 H16B . . 108.6 ?
    C15 C16 H16B . . 108.6 ?
    H16A C16 H16B . . 107.6 ?
    C18 C17 C16 . . 112.87(10) ?
    C18 C17 H17A . . 109.0 ?
    C16 C17 H17A . . 109.0 ?
    C18 C17 H17B . . 109.0 ?
    C16 C17 H17B . . 109.0 ?
    H17A C17 H17B . . 107.8 ?
    C17 C18 P2 . . 112.48(8) ?
    C17 C18 H18A . . 109.1 ?
    P2 C18 H18A . . 109.1 ?
    C17 C18 H18B . . 109.1 ?
    P2 C18 H18B . . 109.1 ?
    H18A C18 H18B . . 107.8 ?
    C24 C19 C20 . . 119.99(13) ?
    C24 C19 H19A . . 120.0 ?
    C20 C19 H19A . . 120.0 ?
    C21 C20 C19 . . 120.57(13) ?
    C21 C20 H20A . . 119.7 ?
    C19 C20 H20A . . 119.7 ?
    C20 C21 C22 . . 119.71(13) ?
    C20 C21 H21A . . 120.1 ?
    C22 C21 H21A . . 120.1 ?
    C21 C22 C23 . . 119.98(14) ?
    C21 C22 H22A . . 120.0 ?
    C23 C22 H22A . . 120.0 ?
    C22 C23 C24 . . 121.02(13) ?
    C22 C23 H23A . . 119.5 ?
    C24 C23 H23A . . 119.5 ?
    C19 C24 C23 . . 118.68(12) ?
    C19 C24 P2 . . 122.90(9) ?
    C23 C24 P2 . . 118.41(9) ?
    C26 C25 C30 . . 120.65(13) ?
    C26 C25 H25A . . 119.7 ?
    C30 C25 H25A . . 119.7 ?
    C27 C26 C25 . . 120.05(13) ?
    C27 C26 H26A . . 120.0 ?
    C25 C26 H26A . . 120.0 ?
    C26 C27 C28 . . 119.99(12) ?
    C26 C27 H27A . . 120.0 ?
    C28 C27 H27A . . 120.0 ?
    C27 C28 C29 . . 120.18(13) ?
    C27 C28 H28A . . 119.9 ?
    C29 C28 H28A . . 119.9 ?
    C30 C29 C28 . . 120.31(12) ?
    C30 C29 H29A . . 119.8 ?
    C28 C29 H29A . . 119.8 ?
    C29 C30 C25 . . 118.81(11) ?
    C29 C30 P2 . . 122.63(9) ?
    C25 C30 P2 . . 118.56(9) ?
    O1 C31 Ru1 . . 175.53(12) ?
    O2 C32 Ru1 . . 176.94(12) ?
    O3 C33 Ru1 . . 174.44(11) ?
    O4 C34 Ru1 . . 173.73(11) ?
    O5 C35 Ru2 . . 178.36(13) ?
    O6 C36 Ru2 . . 171.84(11) ?
    O7 C37 Ru2 . . 173.03(10) ?
    O8 C38 Ru3 . . 177.79(11) ?
    O9 C39 Ru3 . . 173.87(10) ?
    O10 C40 Ru3 . . 171.83(10) ?
loop_
    _geom_torsion_atom_site_label_1
    _geom_torsion_atom_site_label_2
    _geom_torsion_atom_site_label_3
    _geom_torsion_atom_site_label_4
    _geom_torsion_site_symmetry_1
    _geom_torsion_site_symmetry_2
    _geom_torsion_site_symmetry_3
    _geom_torsion_site_symmetry_4
    _geom_torsion
    _geom_torsion_publ_flag
    C32 Ru1 Ru2 C35 . . . . -170.75(13) ?
    C31 Ru1 Ru2 C35 . . . . -0.70(6) ?
    C34 Ru1 Ru2 C35 . . . . -94.99(5) ?
    C33 Ru1 Ru2 C35 . . . . 90.88(5) ?
    Ru3 Ru1 Ru2 C35 . . . . 178.29(4) ?
    C32 Ru1 Ru2 C36 . . . . 96.01(13) ?
    C31 Ru1 Ru2 C36 . . . . -93.93(6) ?
    C34 Ru1 Ru2 C36 . . . . 171.78(5) ?
    C33 Ru1 Ru2 C36 . . . . -2.35(5) ?
    Ru3 Ru1 Ru2 C36 . . . . 85.06(4) ?
    C32 Ru1 Ru2 C37 . . . . -80.33(13) ?
    C31 Ru1 Ru2 C37 . . . . 89.73(6) ?
    C34 Ru1 Ru2 C37 . . . . -4.56(5) ?
    C33 Ru1 Ru2 C37 . . . . -178.69(5) ?
    Ru3 Ru1 Ru2 C37 . . . . -91.28(4) ?
    C32 Ru1 Ru2 P1 . . . . 59.97(19) ?
    C31 Ru1 Ru2 P1 . . . . -129.98(15) ?
    C34 Ru1 Ru2 P1 . . . . 135.73(15) ?
    C33 Ru1 Ru2 P1 . . . . -38.40(15) ?
    Ru3 Ru1 Ru2 P1 . . . . 49.01(14) ?
    C32 Ru1 Ru2 Ru3 . . . . 10.95(12) ?
    C31 Ru1 Ru2 Ru3 . . . . -178.99(4) ?
    C34 Ru1 Ru2 Ru3 . . . . 86.72(4) ?
    C33 Ru1 Ru2 Ru3 . . . . -87.41(4) ?
    C32 Ru1 Ru3 C38 . . . . -7.39(5) ?
    C31 Ru1 Ru3 C38 . . . . 172.15(13) ?
    C34 Ru1 Ru3 C38 . . . . 82.32(5) ?
    C33 Ru1 Ru3 C38 . . . . -98.55(5) ?
    Ru2 Ru1 Ru3 C38 . . . . 169.10(4) ?
    C32 Ru1 Ru3 C39 . . . . 90.96(5) ?
    C31 Ru1 Ru3 C39 . . . . -89.51(13) ?
    C34 Ru1 Ru3 C39 . . . . -179.33(5) ?
    C33 Ru1 Ru3 C39 . . . . -0.20(5) ?
    Ru2 Ru1 Ru3 C39 . . . . -92.56(3) ?
    C32 Ru1 Ru3 C40 . . . . -100.47(5) ?
    C31 Ru1 Ru3 C40 . . . . 79.06(13) ?
    C34 Ru1 Ru3 C40 . . . . -10.76(5) ?
    C33 Ru1 Ru3 C40 . . . . 168.37(5) ?
    Ru2 Ru1 Ru3 C40 . . . . 76.02(3) ?
    C32 Ru1 Ru3 P2 . . . . 95.40(15) ?
    C31 Ru1 Ru3 P2 . . . . -85.07(19) ?
    C34 Ru1 Ru3 P2 . . . . -174.89(15) ?
    C33 Ru1 Ru3 P2 . . . . 4.24(15) ?
    Ru2 Ru1 Ru3 P2 . . . . -88.11(14) ?
    C32 Ru1 Ru3 Ru2 . . . . -176.49(4) ?
    C31 Ru1 Ru3 Ru2 . . . . 3.05(13) ?
    C34 Ru1 Ru3 Ru2 . . . . -86.78(4) ?
    C33 Ru1 Ru3 Ru2 . . . . 92.35(4) ?
    C35 Ru2 Ru3 C38 . . . . -21.23(9) ?
    C36 Ru2 Ru3 C38 . . . . -107.34(7) ?
    C37 Ru2 Ru3 C38 . . . . 75.17(7) ?
    P1 Ru2 Ru3 C38 . . . . 164.72(6) ?
    Ru1 Ru2 Ru3 C38 . . . . -18.20(6) ?
    C35 Ru2 Ru3 C39 . . . . 84.48(8) ?
    C36 Ru2 Ru3 C39 . . . . -1.62(5) ?
    C37 Ru2 Ru3 C39 . . . . -179.12(5) ?
    P1 Ru2 Ru3 C39 . . . . -89.57(3) ?
    Ru1 Ru2 Ru3 C39 . . . . 87.51(3) ?
    C35 Ru2 Ru3 C40 . . . . -104.44(8) ?
    C36 Ru2 Ru3 C40 . . . . 169.45(5) ?
    C37 Ru2 Ru3 C40 . . . . -8.04(5) ?
    P1 Ru2 Ru3 C40 . . . . 81.51(4) ?
    Ru1 Ru2 Ru3 C40 . . . . -101.41(3) ?
    C35 Ru2 Ru3 P2 . . . . 173.27(7) ?
    C36 Ru2 Ru3 P2 . . . . 87.17(4) ?
    C37 Ru2 Ru3 P2 . . . . -90.32(4) ?
    P1 Ru2 Ru3 P2 . . . . -0.775(13) ?
    Ru1 Ru2 Ru3 P2 . . . . 176.308(10) ?
    C35 Ru2 Ru3 Ru1 . . . . -3.03(7) ?
    C36 Ru2 Ru3 Ru1 . . . . -89.14(4) ?
    C37 Ru2 Ru3 Ru1 . . . . 93.37(4) ?
    P1 Ru2 Ru3 Ru1 . . . . -177.083(10) ?
    C35 Ru2 P1 C12 . . . . 141.36(6) ?
    C36 Ru2 P1 C12 . . . . -125.53(6) ?
    C37 Ru2 P1 C12 . . . . 50.85(6) ?
    Ru1 Ru2 P1 C12 . . . . -89.57(15) ?
    Ru3 Ru2 P1 C12 . . . . -42.00(5) ?
    C35 Ru2 P1 C6 . . . . 24.19(6) ?
    C36 Ru2 P1 C6 . . . . 117.30(6) ?
    C37 Ru2 P1 C6 . . . . -66.32(6) ?
    Ru1 Ru2 P1 C6 . . . . 153.26(14) ?
    Ru3 Ru2 P1 C6 . . . . -159.17(4) ?
    C35 Ru2 P1 C13 . . . . -92.83(6) ?
    C36 Ru2 P1 C13 . . . . 0.28(6) ?
    C37 Ru2 P1 C13 . . . . 176.66(6) ?
    Ru1 Ru2 P1 C13 . . . . 36.24(16) ?
    Ru3 Ru2 P1 C13 . . . . 83.81(5) ?
    C38 Ru3 P2 C24 . . . . -67.34(6) ?
    C39 Ru3 P2 C24 . . . . -165.41(5) ?
    C40 Ru3 P2 C24 . . . . 25.97(5) ?
    Ru1 Ru3 P2 C24 . . . . -169.85(14) ?
    Ru2 Ru3 P2 C24 . . . . 103.93(4) ?
    C38 Ru3 P2 C18 . . . . 170.88(6) ?
    C39 Ru3 P2 C18 . . . . 72.82(6) ?
    C40 Ru3 P2 C18 . . . . -95.80(6) ?
    Ru1 Ru3 P2 C18 . . . . 68.38(15) ?
    Ru2 Ru3 P2 C18 . . . . -17.85(5) ?
    C38 Ru3 P2 C30 . . . . 48.17(6) ?
    C39 Ru3 P2 C30 . . . . -49.90(5) ?
    C40 Ru3 P2 C30 . . . . 141.48(5) ?
    Ru1 Ru3 P2 C30 . . . . -54.34(16) ?
    Ru2 Ru3 P2 C30 . . . . -140.56(4) ?
    C6 C1 C2 C3 . . . . -0.3(2) ?
    C1 C2 C3 C4 . . . . 0.2(2) ?
    C2 C3 C4 C5 . . . . -0.4(2) ?
    C3 C4 C5 C6 . . . . 0.6(2) ?
    C2 C1 C6 C5 . . . . 0.5(2) ?
    C2 C1 C6 P1 . . . . 176.64(11) ?
    C4 C5 C6 C1 . . . . -0.7(2) ?
    C4 C5 C6 P1 . . . . -176.80(10) ?
    C12 P1 C6 C1 . . . . 152.39(11) ?
    C13 P1 C6 C1 . . . . 46.84(12) ?
    Ru2 P1 C6 C1 . . . . -76.90(12) ?
    C12 P1 C6 C5 . . . . -31.60(11) ?
    C13 P1 C6 C5 . . . . -137.14(11) ?
    Ru2 P1 C6 C5 . . . . 99.11(10) ?
    C12 C7 C8 C9 . . . . -2.6(2) ?
    C7 C8 C9 C10 . . . . 1.2(2) ?
    C8 C9 C10 C11 . . . . 0.6(2) ?
    C9 C10 C11 C12 . . . . -1.06(19) ?
    C10 C11 C12 C7 . . . . -0.26(18) ?
    C10 C11 C12 P1 . . . . 179.77(9) ?
    C8 C7 C12 C11 . . . . 2.09(19) ?
    C8 C7 C12 P1 . . . . -177.93(10) ?
    C6 P1 C12 C11 . . . . 119.28(11) ?
    C13 P1 C12 C11 . . . . -134.37(10) ?
    Ru2 P1 C12 C11 . . . . -3.29(12) ?
    C6 P1 C12 C7 . . . . -60.70(11) ?
    C13 P1 C12 C7 . . . . 45.66(11) ?
    Ru2 P1 C12 C7 . . . . 176.73(8) ?
    C12 P1 C13 C14 . . . . 71.06(11) ?
    C6 P1 C13 C14 . . . . 174.24(10) ?
    Ru2 P1 C13 C14 . . . . -64.66(11) ?
    P1 C13 C14 C15 . . . . -79.49(14) ?
    C13 C14 C15 C16 . . . . 169.24(11) ?
    C14 C15 C16 C17 . . . . -59.62(15) ?
    C15 C16 C17 C18 . . . . -63.05(15) ?
    C16 C17 C18 P2 . . . . 168.47(9) ?
    C24 P2 C18 C17 . . . . 159.32(9) ?
    C30 P2 C18 C17 . . . . 55.19(10) ?
    Ru3 P2 C18 C17 . . . . -74.45(9) ?
    C24 C19 C20 C21 . . . . -0.1(2) ?
    C19 C20 C21 C22 . . . . -1.0(2) ?
    C20 C21 C22 C23 . . . . 0.4(2) ?
    C21 C22 C23 C24 . . . . 1.3(2) ?
    C20 C19 C24 C23 . . . . 1.69(18) ?
    C20 C19 C24 P2 . . . . -179.12(10) ?
    C22 C23 C24 C19 . . . . -2.3(2) ?
    C22 C23 C24 P2 . . . . 178.48(12) ?
    C18 P2 C24 C19 . . . . 16.52(12) ?
    C30 P2 C24 C19 . . . . 122.23(11) ?
    Ru3 P2 C24 C19 . . . . -112.87(10) ?
    C18 P2 C24 C23 . . . . -164.28(10) ?
    C30 P2 C24 C23 . . . . -58.58(11) ?
    Ru3 P2 C24 C23 . . . . 66.33(11) ?
    C30 C25 C26 C27 . . . . -1.6(2) ?
    C25 C26 C27 C28 . . . . 0.9(2) ?
    C26 C27 C28 C29 . . . . 0.6(2) ?
    C27 C28 C29 C30 . . . . -1.5(2) ?
    C28 C29 C30 C25 . . . . 0.78(19) ?
    C28 C29 C30 P2 . . . . -178.39(10) ?
    C26 C25 C30 C29 . . . . 0.7(2) ?
    C26 C25 C30 P2 . . . . 179.95(11) ?
    C24 P2 C30 C29 . . . . 118.01(11) ?
    C18 P2 C30 C29 . . . . -134.96(10) ?
    Ru3 P2 C30 C29 . . . . -4.39(12) ?
    C24 P2 C30 C25 . . . . -61.16(11) ?
    C18 P2 C30 C25 . . . . 45.87(11) ?
    Ru3 P2 C30 C25 . . . . 176.43(9) ?
    C32 Ru1 C31 O1 . . . . -27.5(18) ?
    C34 Ru1 C31 O1 . . . . -119.0(18) ?
    C33 Ru1 C31 O1 . . . . 64.1(18) ?
    Ru2 Ru1 C31 O1 . . . . 155.6(18) ?
    Ru3 Ru1 C31 O1 . . . . 152.9(17) ?
    C31 Ru1 C32 O2 . . . . -25(2) ?
    C34 Ru1 C32 O2 . . . . 70(2) ?
    C33 Ru1 C32 O2 . . . . -117(2) ?
    Ru2 Ru1 C32 O2 . . . . 145(2) ?
    Ru3 Ru1 C32 O2 . . . . 155(2) ?
    C32 Ru1 C33 O3 . . . . 48.8(13) ?
    C31 Ru1 C33 O3 . . . . -50.1(13) ?
    C34 Ru1 C33 O3 . . . . 155.9(11) ?
    Ru2 Ru1 C33 O3 . . . . -149.5(13) ?
    Ru3 Ru1 C33 O3 . . . . 149.0(13) ?
    C32 Ru1 C34 O4 . . . . -27.4(11) ?
    C31 Ru1 C34 O4 . . . . 71.6(11) ?
    C33 Ru1 C34 O4 . . . . -134.6(10) ?
    Ru2 Ru1 C34 O4 . . . . 170.5(11) ?
    Ru3 Ru1 C34 O4 . . . . -127.6(11) ?
    C36 Ru2 C35 O5 . . . . 100(4) ?
    C37 Ru2 C35 O5 . . . . -81(4) ?
    P1 Ru2 C35 O5 . . . . -169(4) ?
    Ru1 Ru2 C35 O5 . . . . 14(4) ?
    Ru3 Ru2 C35 O5 . . . . 17(4) ?
    C35 Ru2 C36 O6 . . . . 37.9(8) ?
    C37 Ru2 C36 O6 . . . . -134.1(8) ?
    P1 Ru2 C36 O6 . . . . -57.7(8) ?
    Ru1 Ru2 C36 O6 . . . . 124.3(8) ?
    Ru3 Ru2 C36 O6 . . . . -176.2(8) ?
    C35 Ru2 C37 O7 . . . . -48.1(10) ?
    C36 Ru2 C37 O7 . . . . 123.9(10) ?
    P1 Ru2 C37 O7 . . . . 47.4(10) ?
    Ru1 Ru2 C37 O7 . . . . -134.7(9) ?
    Ru3 Ru2 C37 O7 . . . . 165.8(9) ?
    C39 Ru3 C38 O8 . . . . -165(3) ?
    C40 Ru3 C38 O8 . . . . 17(3) ?
    P2 Ru3 C38 O8 . . . . 106(3) ?
    Ru1 Ru3 C38 O8 . . . . -78(3) ?
    Ru2 Ru3 C38 O8 . . . . -62(3) ?
    C38 Ru3 C39 O9 . . . . -55.2(10) ?
    C40 Ru3 C39 O9 . . . . 112.9(9) ?
    P2 Ru3 C39 O9 . . . . 40.1(10) ?
    Ru1 Ru3 C39 O9 . . . . -140.2(10) ?
    Ru2 Ru3 C39 O9 . . . . 160.7(10) ?
    C38 Ru3 C40 O10 . . . . 50.2(7) ?
    C39 Ru3 C40 O10 . . . . -118.0(7) ?
    P2 Ru3 C40 O10 . . . . -45.2(7) ?
    Ru1 Ru3 C40 O10 . . . . 135.7(7) ?
    Ru2 Ru3 C40 O10 . . . . -166.7(7) ?
loop_
    _geom_hbond_atom_site_label_D
    _geom_hbond_atom_site_label_H
    _geom_hbond_atom_site_label_A
    _geom_hbond_site_symmetry_A
    _geom_hbond_distance_DH
    _geom_hbond_distance_HA
    _geom_hbond_distance_DA
    _geom_hbond_angle_DHA
    _geom_hbond_publ_flag
    C9 H9A O3 2_555 0.9300 2.4800 3.3421(17) 154.00 yes
    C14 H14A O6 . 0.9700 2.5800 3.2007(19) 122.00 yes
    C20 H20A O6 2_555 0.9300 2.5900 3.495(2) 164.00 yes
    C21 H21A O9 4_576 0.9300 2.5100 3.329(2) 147.00 yes
_iucr_refine_instructions_details
;
TITL ssg126bm in P2(1)/c (100K)
CELL  0.71073   13.4836   21.2700   16.1025    90.000   122.295    90.000
ZERR  4           0.0006    0.0010    0.0006     0.000     0.003     0.000
LATT   1
SYMM             - X ,    0.50000 + Y ,    0.50000 - Z
SFAC C H O P RU
UNIT 160 128 40 8 12
SIZE 0.112 0.263 0.507
L.S. 10
BOND $H
FMAP 2 1 60
PLAN 20
ACTA
EQIV $1 x,3/2-y,1/2+z
HTAB C21 O9_$1
CONF
WGHT      0.0182      1.6109
FVAR       0.30758
RU1   5    0.234282    0.486493    0.439613    11.00000    0.01584    0.01339 =
         0.02068    0.00438    0.01167    0.00335
RU2   5    0.007592    0.536230    0.293260    11.00000    0.01199    0.01355 =
         0.01822   -0.00232    0.00816   -0.00056
RU3   5    0.221591    0.613182    0.370118    11.00000    0.01112    0.01189 =
         0.01314    0.00121    0.00614    0.00063
P1    4   -0.172433    0.578706    0.168533    11.00000    0.01275    0.01649 =
         0.01796   -0.00405    0.00683   -0.00106
P2    4    0.212286    0.713604    0.306776    11.00000    0.01276    0.01292 =
         0.01512    0.00159    0.00762    0.00080
O1    3    0.167578    0.353045    0.463830    11.00000    0.05669    0.01809 =
         0.06549    0.00521    0.04923    0.00199
O2    3    0.493875    0.476163    0.598087    11.00000    0.02126    0.04149 =
         0.02761    0.01009    0.01238    0.00994
O3    3    0.282040    0.436677    0.284499    11.00000    0.03994    0.02250 =
         0.03272    0.00582    0.02544    0.00988
O4    3    0.195133    0.545978    0.594161    11.00000    0.03313    0.02966 =
         0.02644    0.00510    0.01975    0.00777
O5    3   -0.088344    0.408602    0.299392    11.00000    0.03301    0.01934 =
         0.03536   -0.00624    0.02347   -0.00653
O6    3    0.053421    0.489305    0.136607    11.00000    0.02475    0.02814 =
         0.02801   -0.00746    0.01628   -0.00058
O7    3   -0.057433    0.585357    0.437501    11.00000    0.02571    0.03066 =
         0.03021   -0.00774    0.01951   -0.00514
O8    3    0.473218    0.623997    0.540791    11.00000    0.01652    0.02796 =
         0.02366    0.00287    0.00408   -0.00106
O9    3    0.271973    0.564746    0.216249    11.00000    0.02837    0.02051 =
         0.02186    0.00223    0.01624    0.00292
O10   3    0.134717    0.675731    0.491643    11.00000    0.02758    0.02045 =
         0.02929   -0.00453    0.02000   -0.00314
C1    1   -0.331831    0.479031    0.120752    11.00000    0.02033    0.02451 =
         0.03277   -0.00680    0.01103   -0.00571
AFIX  43
H1A   2   -0.295460    0.460514    0.091476    11.00000   -1.20000
AFIX   0
C2    1   -0.421376    0.447282    0.121559    11.00000    0.02493    0.02927 =
         0.03642   -0.00314    0.00914   -0.01132
AFIX  43
H2A   2   -0.444839    0.407806    0.092601    11.00000   -1.20000
AFIX   0
C3    1   -0.475894    0.474318    0.165459    11.00000    0.01687    0.04043 =
         0.03202    0.00944    0.00713   -0.00551
AFIX  43
H3A   2   -0.535622    0.452931    0.166128    11.00000   -1.20000
AFIX   0
C4    1   -0.441245    0.533122    0.208212    11.00000    0.02071    0.03707 =
         0.03119    0.00970    0.01461    0.00301
AFIX  43
H4A   2   -0.477986    0.551418    0.237330    11.00000   -1.20000
AFIX   0
C5    1   -0.351369    0.564913    0.207649    11.00000    0.02026    0.02492 =
         0.02625    0.00209    0.01269    0.00089
AFIX  43
H5A   2   -0.327938    0.604265    0.237065    11.00000   -1.20000
AFIX   0
C6    1   -0.295943    0.538427    0.163437    11.00000    0.01288    0.02040 =
         0.02251   -0.00068    0.00705   -0.00087
C7    1   -0.321634    0.682216    0.088694    11.00000    0.01513    0.02371 =
         0.02053   -0.00197    0.00540    0.00013
AFIX  43
H7A   2   -0.369830    0.654737    0.037903    11.00000   -1.20000
AFIX   0
C8    1   -0.355924    0.743996    0.084110    11.00000    0.01591    0.02520 =
         0.02382    0.00510    0.00819    0.00445
AFIX  43
H8A   2   -0.425271    0.758340    0.029269    11.00000   -1.20000
AFIX   0
C9    1   -0.286786    0.784583    0.161402    11.00000    0.02191    0.01886 =
         0.02826    0.00332    0.01466    0.00354
AFIX  43
H9A   2   -0.310530    0.825953    0.158961    11.00000   -1.20000
AFIX   0
C10   1   -0.182399    0.763522    0.242215    11.00000    0.02280    0.01826 =
         0.02230   -0.00322    0.01122   -0.00056
AFIX  43
H10A  2   -0.136553    0.790728    0.294207    11.00000   -1.20000
AFIX   0
C11   1   -0.145617    0.701556    0.246006    11.00000    0.01570    0.01875 =
         0.01667   -0.00113    0.00729    0.00029
AFIX  43
H11A  2   -0.074811    0.687854    0.299960    11.00000   -1.20000
AFIX   0
C12   1   -0.214742    0.660402    0.169235    11.00000    0.01383    0.01688 =
         0.01736   -0.00147    0.00773    0.00043
C13   1   -0.203177    0.569607    0.042877    11.00000    0.02151    0.02529 =
         0.02007   -0.00754    0.01021   -0.00371
AFIX  23
H13A  2   -0.200252    0.525247    0.030369    11.00000   -1.20000
H13B  2   -0.282320    0.584211   -0.003415    11.00000   -1.20000
AFIX   0
C14   1   -0.118287    0.605168    0.023508    11.00000    0.03140    0.02679 =
         0.03125   -0.00327    0.02122   -0.00010
AFIX  23
H14A  2   -0.039396    0.599417    0.080082    11.00000   -1.20000
H14B  2   -0.121223    0.585592   -0.032172    11.00000   -1.20000
AFIX   0
C15   1   -0.139123    0.675637    0.003008    11.00000    0.01831    0.03053 =
         0.01670    0.00303    0.00669    0.00213
AFIX  23
H15A  2   -0.149979    0.694912    0.052202    11.00000   -1.20000
H15B  2   -0.210474    0.681975   -0.060662    11.00000   -1.20000
AFIX   0
C16   1   -0.036732    0.707926    0.004151    11.00000    0.02095    0.03128 =
         0.01471    0.00489    0.00799    0.00414
AFIX  23
H16A  2   -0.029266    0.689974   -0.047631    11.00000   -1.20000
H16B  2   -0.055232    0.752166   -0.010627    11.00000   -1.20000
AFIX   0
C17   1    0.081592    0.702142    0.101657    11.00000    0.01769    0.02475 =
         0.01580    0.00194    0.00889    0.00241
AFIX  23
H17A  2    0.100461    0.657973    0.116911    11.00000   -1.20000
H17B  2    0.142109    0.720920    0.094401    11.00000   -1.20000
AFIX   0
C18   1    0.082212    0.733980    0.187241    11.00000    0.01598    0.01885 =
         0.01623    0.00264    0.00821    0.00280
AFIX  23
H18A  2    0.012439    0.721546    0.186355    11.00000   -1.20000
H18B  2    0.079473    0.779209    0.178550    11.00000   -1.20000
AFIX   0
C19   1    0.129907    0.816963    0.364575    11.00000    0.02725    0.01676 =
         0.02668    0.00345    0.01864    0.00363
AFIX  43
H19A  2    0.058424    0.812093    0.305500    11.00000   -1.20000
AFIX   0
C20   1    0.144176    0.864782    0.429607    11.00000    0.04676    0.01833 =
         0.03767    0.00352    0.03332    0.00618
AFIX  43
H20A  2    0.081987    0.891668    0.413477    11.00000   -1.20000
AFIX   0
C21   1    0.249855    0.872462    0.517643    11.00000    0.06195    0.01905 =
         0.02923   -0.00381    0.03307   -0.00465
AFIX  43
H21A  2    0.259147    0.904774    0.560149    11.00000   -1.20000
AFIX   0
C22   1    0.341729    0.831916    0.542284    11.00000    0.04434    0.02738 =
         0.02232   -0.00586    0.01521   -0.00614
AFIX  43
H22A  2    0.412881    0.836755    0.601654    11.00000   -1.20000
AFIX   0
C23   1    0.327798    0.784091    0.478545    11.00000    0.02687    0.02429 =
         0.02174   -0.00311    0.00903    0.00016
AFIX  43
H23A  2    0.389494    0.756486    0.496201    11.00000   -1.20000
AFIX   0
C24   1    0.222585    0.776674    0.388203    11.00000    0.02077    0.01398 =
         0.01888    0.00065    0.01235   -0.00040
C25   1    0.327751    0.793912    0.247977    11.00000    0.02627    0.02030 =
         0.03199    0.00292    0.01923   -0.00154
AFIX  43
H25A  2    0.263909    0.820285    0.228361    11.00000   -1.20000
AFIX   0
C26   1    0.417023    0.812673    0.234481    11.00000    0.03518    0.02595 =
         0.03628    0.00008    0.02525   -0.00897
AFIX  43
H26A  2    0.411732    0.850968    0.204494    11.00000   -1.20000
AFIX   0
C27   1    0.513878    0.774327    0.265699    11.00000    0.02646    0.03894 =
         0.03336   -0.00675    0.02210   -0.01166
AFIX  43
H27A  2    0.574039    0.787157    0.257470    11.00000   -1.20000
AFIX   0
C28   1    0.521041    0.716793    0.309229    11.00000    0.01790    0.03689 =
         0.02924   -0.00364    0.01515   -0.00182
AFIX  43
H28A  2    0.586414    0.691293    0.330730    11.00000   -1.20000
AFIX   0
C29   1    0.430299    0.697073    0.320840    11.00000    0.01638    0.02478 =
         0.02126    0.00044    0.01106   -0.00013
AFIX  43
H29A  2    0.434687    0.658056    0.348684    11.00000   -1.20000
AFIX   0
C30   1    0.333074    0.735669    0.290837    11.00000    0.01703    0.01783 =
         0.01878   -0.00083    0.01096   -0.00236
C31   1    0.187767    0.403336    0.453534    11.00000    0.03019    0.01958 =
         0.03706    0.00349    0.02554    0.00425
C32   1    0.397398    0.481284    0.537463    11.00000    0.02258    0.02224 =
         0.02431    0.00712    0.01619    0.00642
C33   1    0.261071    0.457486    0.338558    11.00000    0.02398    0.01627 =
         0.02693    0.00620    0.01499    0.00526
C34   1    0.204004    0.525831    0.533044    11.00000    0.01927    0.01904 =
         0.02561    0.00656    0.01294    0.00449
C35   1   -0.053726    0.456923    0.295812    11.00000    0.01982    0.01864 =
         0.02461   -0.00481    0.01380   -0.00092
C36   1    0.043989    0.509302    0.198214    11.00000    0.01591    0.01983 =
         0.02507   -0.00249    0.01093   -0.00040
C37   1   -0.026350    0.568783    0.387714    11.00000    0.01467    0.01858 =
         0.02207   -0.00253    0.00893   -0.00238
C38   1    0.378630    0.619753    0.474853    11.00000    0.01742    0.01679 =
         0.01914    0.00228    0.00991    0.00062
C39   1    0.249234    0.579922    0.272571    11.00000    0.01731    0.01398 =
         0.01775    0.00298    0.00846    0.00128
C40   1    0.161082    0.648923    0.444708    11.00000    0.01585    0.01548 =
         0.01961    0.00183    0.00953   -0.00123
HKLF 4 1 -1.0000  0.0000  0.0000  0.0000 -1.0000  0.0000  1.0000  0.0000  1.0000
REM  ssg126bm in P2(1)/c (100K)
REM R1 =  0.0188 for  12773 Fo > 4sig(Fo)  and  0.0226 for all  14125 data
REM    496 parameters refined using      0 restraints
END
WGHT      0.0182      1.6109
REM Highest difference peak  0.535,  deepest hole -0.577,  1-sigma level  0.067
Q1    1   0.3197  0.4819  0.4986  11.00000  0.05    0.54
Q2    1  -0.1805  0.6827  0.2019  11.00000  0.05    0.50
Q3    1   0.2162  0.5808  0.3610  11.00000  0.05    0.46
Q4    1   0.3234  0.7604  0.2599  11.00000  0.05    0.45
Q5    1  -0.1625  0.7369  0.2400  11.00000  0.05    0.45
Q6    1   0.1361  0.7224  0.2451  11.00000  0.05    0.45
Q7    1   0.3753  0.8004  0.2428  11.00000  0.05    0.44
Q8    1   0.3027  0.6165  0.4326  11.00000  0.05    0.43
Q9    1   0.4800  0.7062  0.3199  11.00000  0.05    0.41
Q10   1   0.0214  0.7029  0.0575  11.00000  0.05    0.40
Q11   1  -0.1365  0.6406  0.0029  11.00000  0.05    0.40
Q12   1   0.3881  0.7223  0.3134  11.00000  0.05    0.39
Q13   1  -0.3211  0.7623  0.1218  11.00000  0.05    0.39
Q14   1  -0.2608  0.6739  0.1369  11.00000  0.05    0.39
Q15   1   0.3379  0.8034  0.5190  11.00000  0.05    0.38
Q16   1   0.2775  0.7811  0.4349  11.00000  0.05    0.38
Q17   1  -0.1957  0.5759  0.0984  11.00000  0.05    0.37
Q18   1   0.1738  0.7976  0.3833  11.00000  0.05    0.36
Q19   1  -0.0394  0.5371  0.2364  11.00000  0.05    0.36
Q20   1  -0.0981  0.5656  0.2209  11.00000  0.05    0.35
;
