# Supplementary material for: [μ-1,6-Bis(diphenyphosphan­yl)hexane-1:2κ2 P:P′]deca­carbonyl-1κ3 C,2κ3 C,3κ4 C-triangulo-triruthenium(0)
Source: Acta Crystallogr Sect E Struct Rep Online. 2012 Apr 18;68(Pt 5):m629–30. doi: 10.1107/S1600536812014614 (PMC3344360; doi:10.1107/S1600536812014614)
Supplement: Supplementary file 2 [file e-68-0m629-Isup2.hkl]

# 
# h,k,l, Fc-squared, Fo-squared, sigma(Fo-squared) and status flag 
# 
data_I
_shelx_title ' ssg126bm in P2(1)/c (100K)' 
_shelx_refln_list_code          4 
_shelx_F_calc_maximum      327.25 
_exptl_crystal_F_000      2056.00 
_reflns_d_resolution_high  0.6584 
 
loop_ 
 _symmetry_equiv_pos_as_xyz 
 'x, y, z' 
 '-x, y+1/2, -z+1/2' 
 '-x, -y, -z' 
 'x, -y-1/2, z-1/2' 
 
_cell_length_a    13.4836 
_cell_length_b    21.2700 
_cell_length_c    16.1025 
_cell_angle_alpha  90.000 
_cell_angle_beta  122.295 
_cell_angle_gamma  90.000 
 
_shelx_F_squared_multiplier     1.000 
 
loop_ 
 _refln_index_h 
 _refln_index_k 
 _refln_index_l 
 _refln_F_squared_calc 
 _refln_F_squared_meas 
 _refln_F_squared_sigma 
 _refln_observed_status 
   3   0   0    13264.09    14002.08    302.95 o 
   5   0   0    71464.96    68630.34   1391.90 o 
   6   0   0      818.82     1169.94     26.35 o 
   7   0   0    14601.65    14584.47    148.83 o 
   8   0   0     8967.81     8327.96     81.90 o 
   9   0   0    37712.09    38006.36    330.64 o 
  10   0   0     1319.43     1278.44     37.23 o 
  11   0   0     7916.69     7860.01    184.49 o 
  12   0   0     1496.83     1505.21     58.12 o 
  13   0   0    13853.38    13997.71    282.60 o 
  14   0   0     8356.11     8138.57    171.12 o 
  15   0   0      237.45      256.62     32.29 o 
  16   0   0      904.91      887.70     56.29 o 
  17   0   0     2815.53     2911.14    111.71 o 
   2   1   0       29.31       54.54      9.20 o 
   3   1   0      843.89      765.63     28.93 o 
   4   1   0     1755.38     1743.03     34.45 o 
   5   1   0     6994.36     6988.18     72.89 o 
   6   1   0     4914.47     4552.19     42.26 o 
   7   1   0     5113.61     5048.96     43.23 o 
   8   1   0    14205.99    14121.79     96.10 o 
   9   1   0      613.77      602.18     15.03 o 
  10   1   0     9751.56     9819.32     87.43 o 
  11   1   0      290.19      306.35     23.85 o 
  12   1   0     1671.19     1642.56     52.17 o 
  13   1   0      895.27      954.71     34.90 o 
  14   1   0      610.51      522.14     29.62 o 
  15   1   0     2682.07     2832.62     63.56 o 
  16   1   0      839.49      800.92     40.82 o 
  17   1   0      598.85      585.00     34.77 o 
   2   2   0      398.03      438.39     22.59 o 
   3   2   0    11572.88    12026.57    149.74 o 
   5   2   0    33817.41    33747.28    245.76 o 
   6   2   0     1155.88     1347.41     26.40 o 
   7   2   0      439.98      449.79     16.13 o 
   8   2   0    15274.27    14790.95    105.05 o 
   9   2   0     3976.68     4110.67     45.70 o 
  10   2   0      294.57      339.70     16.68 o 
  11   2   0      330.24      317.24     17.37 o 
  12   2   0     4324.98     4257.20     88.36 o 
  13   2   0     5426.23     5491.45     90.41 o 
  14   2   0        7.10       13.33     12.86 o 
  15   2   0      491.30      508.68     30.23 o 
  16   2   0     1637.96     1617.44     51.80 o 
  17   2   0     5714.02     6014.19    103.77 o 
   1   3   0       84.68       85.50      7.65 o 
   2   3   0      219.06      212.60     15.91 o 
   3   3   0     1515.20     1564.11     53.95 o 
   4   3   0     2540.72     2791.98     50.65 o 
   5   3   0     8701.12     8730.40     72.43 o 
   6   3   0     1295.76     1154.17     24.65 o 
   7   3   0      761.28      762.35     21.00 o 
   8   3   0     1076.71     1114.20     19.56 o 
   9   3   0     3496.83     3409.21     38.25 o 
  10   3   0     1841.54     1845.47     29.08 o 
  11   3   0     3628.27     3633.25     50.17 o 
  12   3   0      535.36      545.90     25.15 o 
  13   3   0       85.42       89.55     15.23 o 
  14   3   0      589.24      591.26     51.30 o 
  15   3   0     2968.73     2922.77     64.13 o 
  16   3   0      122.57       89.87     17.91 o 
  17   3   0        0.87        5.30     15.53 o 
   1   4   0       28.45       22.30      6.35 o 
   2   4   0    20625.39    21819.85    316.20 o 
   3   4   0    39495.73    40016.70    512.69 o 
   4   4   0    32514.34    32879.33    273.56 o 
   5   4   0      589.81      492.05     11.41 o 
   6   4   0     1239.89     1343.47     26.97 o 
   7   4   0      560.01      469.87     13.89 o 
   8   4   0     3567.76     3577.35     43.35 o 
   9   4   0     1707.04     1707.47     26.40 o 
  10   4   0       83.93       67.37      8.03 o 
  11   4   0      188.54      174.27     12.36 o 
  12   4   0     5503.62     5532.46     80.54 o 
  13   4   0      168.17      173.61     18.39 o 
  14   4   0       15.26       20.25     16.11 o 
  15   4   0      164.87      158.19     20.11 o 
  16   4   0     2486.42     2553.56     69.88 o 
  17   4   0     1044.10     1069.78     47.35 o 
   2   5   0      496.22      479.65     23.08 o 
   3   5   0     2833.05     2642.44     32.13 o 
   4   5   0     8276.87     7901.67     82.92 o 
   5   5   0      696.57      712.24     13.22 o 
   6   5   0      167.89      223.34      8.08 o 
   7   5   0     2384.25     2073.28     27.11 o 
   8   5   0     1325.96     1235.16     24.84 o 
   9   5   0     1231.85     1248.30     22.20 o 
  10   5   0      600.35      612.19     23.89 o 
  11   5   0      989.67     1000.90     22.52 o 
  12   5   0     3356.70     3375.10     47.38 o 
  13   5   0      933.48      897.81     30.81 o 
  14   5   0      186.48      160.68     18.44 o 
  15   5   0      199.11      251.49     44.21 o 
  16   5   0     5418.53     5487.48     94.45 o 
  17   5   0     1334.57     1314.92     43.36 o 
   0   6   0      992.40     1066.90     27.27 o 
   1   6   0       67.87       71.53      5.99 o 
   2   6   0     1625.30     1818.73     54.10 o 
   3   6   0        2.43       18.76      9.78 o 
   4   6   0      936.80      795.48     25.53 o 
   5   6   0      374.66      391.22     12.03 o 
   6   6   0      286.19      297.28     20.89 o 
   7   6   0     2036.94     2212.63     26.29 o 
   8   6   0     7565.31     7273.98     65.05 o 
   9   6   0     2536.52     2504.42     40.98 o 
  10   6   0     1753.49     1778.52     28.26 o 
  11   6   0     5675.47     5486.66     58.84 o 
  12   6   0      550.19      532.10     21.18 o 
  13   6   0     1913.62     1837.61     45.05 o 
  14   6   0       12.67       21.19     12.28 o 
  15   6   0       16.80        3.81     12.87 o 
  16   6   0      739.92      732.71     33.76 o 
   1   7   0    33110.75    35196.00    763.49 o 
   2   7   0      141.97      192.54     15.72 o 
   3   7   0    52455.35    52354.06   1054.92 o 
   4   7   0     5542.86     5239.57     69.17 o 
   5   7   0    18534.25    19053.20    165.87 o 
   6   7   0     4083.18     3991.70     43.13 o 
   7   7   0    17242.55    17315.93    128.27 o 
   8   7   0    24794.40    24081.43    175.18 o 
   9   7   0       15.05       30.53      7.89 o 
  10   7   0     3995.00     4001.56     61.95 o 
  11   7   0      220.21      270.66     13.85 o 
  12   7   0    18445.56    18191.69    147.11 o 
  13   7   0     3621.23     3698.44     54.34 o 
  14   7   0     2680.99     2622.02     51.63 o 
  15   7   0      276.49      267.69     21.79 o 
  16   7   0     1833.56     1777.77     57.94 o 
   0   8   0     1593.76     1333.40     56.70 o 
   2   8   0    17910.32    17191.99    357.81 o 
   3   8   0    12107.95    12196.54    180.12 o 
   4   8   0    15984.84    16024.30    180.51 o 
   5   8   0     5344.31     5361.61     64.59 o 
   6   8   0    12859.07    12333.64    115.37 o 
   7   8   0    40685.59    40180.91    315.07 o 
   8   8   0     3824.48     3694.06     48.44 o 
   9   8   0     6855.20     6877.13     72.26 o 
  10   8   0     1105.97     1060.09     25.28 o 
  11   8   0    10368.33    10524.51     98.94 o 
  12   8   0      678.20      652.11     21.69 o 
  13   8   0     5609.11     5603.42    110.18 o 
  14   8   0        1.00       -1.87     10.30 o 
  15   8   0     3265.18     3213.09     90.99 o 
  16   8   0     1594.90     1621.93     53.76 o 
   1   9   0     1278.13     1224.36     18.19 o 
   2   9   0     3986.80     4365.33     67.94 o 
   3   9   0     5819.57     5696.76     65.91 o 
   4   9   0     1342.15     1279.95     33.21 o 
   5   9   0     5148.06     5087.11     57.38 o 
   6   9   0      329.43      385.02     16.52 o 
   7   9   0    21797.36    21531.38    214.62 o 
   8   9   0     6924.66     6965.12     77.31 o 
   9   9   0      363.18      372.87     16.28 o 
  10   9   0      744.62      731.15     22.59 o 
  11   9   0     2146.41     2033.16     45.65 o 
  12   9   0     2437.11     2342.36     44.91 o 
  13   9   0     1443.42     1497.84     39.37 o 
  14   9   0        5.37       15.82     11.48 o 
  15   9   0      436.85      434.18     31.21 o 
  16   9   0     1654.60     1781.62    118.19 o 
   0  10   0    13421.95    12928.67    260.45 o 
   1  10   0        1.79       27.62      6.09 o 
   2  10   0    23955.95    22436.78    334.36 o 
   3  10   0    16873.18    16216.30    140.29 o 
   4  10   0     1391.02     1459.77     37.17 o 
   5  10   0        8.14       35.55     10.06 o 
   6  10   0    26452.26    25656.65    287.49 o 
   7  10   0    29066.49    29072.77    280.48 o 
   8  10   0      213.62      244.88     20.03 o 
   9  10   0     3038.78     2946.38     53.42 o 
  10  10   0     1965.28     1900.04     38.78 o 
  11  10   0    19239.68    18738.73    182.93 o 
  12  10   0     2018.11     1891.30     37.73 o 
  13  10   0      936.40      921.07     54.67 o 
  14  10   0       83.70       92.50     23.81 o 
  15  10   0     3046.72     2880.41    162.00 o 
  16  10   0     1639.58     1686.62    115.92 o 
   1  11   0    12096.52    13097.12    192.36 o 
   2  11   0     1656.75     1485.83     20.84 o 
   3  11   0     1017.71      921.70     15.90 o 
   4  11   0     4723.74     4816.17    113.34 o 
   5  11   0       17.53       24.61     13.07 o 
   6  11   0    15634.63    15637.42    207.01 o 
   7  11   0     8847.89     8910.61    104.79 o 
   8  11   0     4679.67     4643.08     68.17 o 
   9  11   0     1556.76     1501.67     37.04 o 
  10  11   0     1797.68     1771.38     42.91 o 
  11  11   0     5464.39     5425.84     85.13 o 
  12  11   0      334.31      308.72     23.68 o 
  13  11   0      967.10      943.68     36.49 o 
  14  11   0      196.96      250.29     27.37 o 
  15  11   0     4747.19     4729.00    213.37 o 
  16  11   0     1082.53      998.49    111.92 o 
   0  12   0    19155.77    20227.37    472.39 o 
   1  12   0      530.06      430.89     12.18 o 
   2  12   0     7332.40     7608.48     85.71 o 
   3  12   0     3758.79     3860.85     41.83 o 
   4  12   0    24131.09    23803.79    277.28 o 
   6  12   0     4335.00     4170.65     78.33 o 
   7  12   0     1463.28     1442.11     32.57 o 
   8  12   0     2125.66     2105.25     57.03 o 
   9  12   0    11392.23    11173.38    205.46 o 
  10  12   0    12022.30    11642.54    140.78 o 
  11  12   0      319.51      337.13     24.42 o 
  12  12   0      470.94      476.36     28.22 o 
  13  12   0     2359.48     2340.31     56.77 o 
  14  12   0     7539.07     7478.11    196.78 o 
  15  12   0     1961.51     1835.66    203.02 o 
  16  12   0       80.03       93.14     48.37 o 
   1  13   0    15128.75    14965.98    166.09 o 
   2  13   0      305.74      266.54      8.59 o 
   3  13   0     7543.06     7185.63     75.44 o 
   4  13   0     5282.00     5385.93     67.39 o 
   6  13   0     4791.89     4613.93     72.53 o 
   7  13   0     2401.90     2249.84     45.01 o 
   8  13   0     3580.18     3453.78     57.15 o 
   9  13   0        1.91       14.34      9.31 o 
  10  13   0     1496.05     1365.18     38.04 o 
  11  13   0     1004.29      994.66     36.45 o 
  12  13   0     2735.15     2621.30     59.70 o 
  13  13   0       16.16       -3.31     18.07 o 
  14  13   0      595.29      577.98     34.40 o 
  15  13   0      274.01      229.09     34.88 o 
   0  14   0     7214.68     6545.30    193.72 o 
   1  14   0     4366.46     4226.77     70.64 o 
   2  14   0    10162.46    10158.18     79.87 o 
   3  14   0     5527.30     5493.11     70.35 o 
   4  14   0     3449.33     3284.92     67.32 o 
   5  14   0     7016.12     7026.65    123.24 o 
   6  14   0     2721.24     2676.10     43.99 o 
   7  14   0     1860.07     1891.24     38.16 o 
   8  14   0     5423.92     5230.54     75.12 o 
   9  14   0    14762.86    14411.76    162.90 o 
  10  14   0     6517.52     6203.04     91.17 o 
  11  14   0      282.14      260.54     20.90 o 
  12  14   0       14.25       15.17     12.08 o 
  13  14   0     2881.11     2872.25     64.00 o 
  14  14   0     5032.32     5156.66    133.78 o 
  15  14   0     1556.73     1598.36     60.81 o 
   1  15   0    30129.00    30400.83    494.15 o 
   2  15   0     5296.41     5353.47     57.10 o 
   3  15   0     7830.82     7919.20     75.04 o 
   4  15   0    13850.58    13895.93    128.29 o 
   5  15   0    15270.46    14939.34    151.72 o 
   6  15   0    11828.60    11806.69    138.83 o 
   7  15   0     2362.58     2431.44     44.32 o 
   8  15   0     1947.71     2053.95     42.97 o 
   9  15   0     2023.12     1942.34     44.21 o 
  10  15   0     4242.61     4235.89     71.97 o 
  11  15   0       17.31        5.82     10.36 o 
  12  15   0     5613.17     5571.73     95.05 o 
  13  15   0       22.98       21.52     14.07 o 
  14  15   0     3666.67     3690.91     77.34 o 
  15  15   0      696.46      635.14     62.65 o 
   0  16   0     3698.07     3860.08    140.50 o 
   1  16   0     7014.52     7113.20    151.51 o 
   2  16   0    10228.44    10462.63     80.10 o 
   3  16   0     1731.91     1772.96     25.68 o 
   4  16   0     3582.79     3525.79     43.00 o 
   5  16   0     2289.92     2171.61     36.61 o 
   6  16   0    10206.85    10117.35    113.71 o 
   7  16   0     1604.77     1668.44     36.14 o 
   8  16   0       59.17       77.45     12.01 o 
   9  16   0     1137.77      999.27     32.13 o 
  10  16   0     6520.16     6185.36     92.27 o 
  11  16   0     3370.45     3329.50     65.51 o 
  12  16   0      977.52     1025.24     38.09 o 
  13  16   0      531.95      509.38     37.99 o 
  14  16   0      981.33     1025.46     49.22 o 
  15  16   0     1414.40     1414.83     75.43 o 
   1  17   0    21980.19    23171.50    394.85 o 
   2  17   0     4095.72     4288.78     40.28 o 
   3  17   0     9337.07     9277.23     81.76 o 
   4  17   0     3250.08     3283.77     44.79 o 
   5  17   0     4730.88     4656.47     61.10 o 
   6  17   0    21815.66    21672.49    215.16 o 
   7  17   0       98.26      117.13     12.41 o 
   8  17   0     4202.21     4162.61     66.11 o 
   9  17   0      615.76      557.09     27.28 o 
  10  17   0     7655.15     7358.71    103.90 o 
  11  17   0       20.16       18.53     12.11 o 
  12  17   0     1724.67     1782.26     49.56 o 
  13  17   0       73.75       83.36     18.47 o 
  14  17   0     4644.04     4836.88     91.12 o 
   0  18   0      380.16      470.49     55.68 o 
   1  18   0     1741.78     1841.72     38.38 o 
   2  18   0    18379.21    19020.82    179.51 o 
   3  18   0     2608.71     2535.09     33.20 o 
   4  18   0     1939.62     1960.72     36.06 o 
   5  18   0      117.60      116.83     10.55 o 
   6  18   0     7725.32     7997.41     95.55 o 
   7  18   0    12677.79    12771.44    142.44 o 
   8  18   0        0.39        4.45      9.10 o 
   9  18   0     2597.47     2582.79     52.71 o 
  10  18   0       15.36       28.54     11.49 o 
  11  18   0     7679.30     7412.15    108.29 o 
  12  18   0     5300.11     5207.06     89.43 o 
  13  18   0       75.05       73.03     17.97 o 
  14  18   0      716.29      725.58     89.34 o 
   1  19   0       52.06       46.41      9.73 o 
   2  19   0       27.69       46.13      6.94 o 
   3  19   0      337.85      290.76     11.11 o 
   4  19   0      981.73      974.67     21.45 o 
   5  19   0     2194.74     2102.19     36.56 o 
   6  19   0        2.91       14.87      7.42 o 
   7  19   0       64.52       53.13     10.59 o 
   8  19   0     1225.66     1149.82     32.87 o 
   9  19   0     1394.80     1368.64     37.72 o 
  10  19   0      305.69      288.26     21.65 o 
  11  19   0      270.24      287.01     22.87 o 
  12  19   0      408.51      380.99     28.12 o 
  13  19   0     4015.97     4091.75     80.86 o 
  14  19   0     1358.33     1388.24     97.47 o 
   0  20   0     5472.83     5826.60    201.38 o 
   1  20   0       81.52       77.65     11.30 o 
   2  20   0      419.49      432.33     26.18 o 
   3  20   0      316.99      317.48     15.79 o 
   4  20   0     1733.55     1738.75     29.32 o 
   5  20   0      337.02      349.63     17.87 o 
   6  20   0      819.02      783.08     23.99 o 
   7  20   0      279.82      301.28     21.36 o 
   8  20   0     1015.72      965.95     30.51 o 
   9  20   0      282.71      298.81     31.22 o 
  10  20   0      199.76      179.02     18.02 o 
  11  20   0      108.35      125.26     17.42 o 
  12  20   0        0.75       19.11     14.45 o 
  13  20   0      386.61      373.02     37.49 o 
   1  21   0      995.70      937.96     21.40 o 
   2  21   0      272.42      249.83     13.67 o 
   3  21   0       28.85       31.83      9.17 o 
   4  21   0      543.51      542.69     19.31 o 
   5  21   0     1477.43     1474.90     29.54 o 
   6  21   0      316.77      332.99     31.54 o 
   7  21   0     1560.94     1546.92     35.88 o 
   8  21   0       82.57       72.21     12.25 o 
   9  21   0     6065.00     5909.79     88.08 o 
  10  21   0     1671.35     1665.38     44.37 o 
  11  21   0        0.20       -2.56     12.15 o 
  12  21   0       27.86       43.68     15.58 o 
  13  21   0     1432.80     1380.29     59.96 o 
   0  22   0     5631.14     5635.65    114.44 o 
   1  22   0      744.98      783.91     25.31 o 
   2  22   0    10819.16    11020.02    146.09 o 
   3  22   0     1891.35     1834.59     41.28 o 
   4  22   0     2947.80     2991.48     48.31 o 
   5  22   0     3309.61     3353.58     51.20 o 
   6  22   0     1503.12     1539.06     33.02 o 
   7  22   0     8508.99     8477.87    104.31 o 
   8  22   0       32.56       24.11     10.52 o 
   9  22   0     2944.09     2918.94     57.15 o 
  10  22   0        3.39      -10.06     10.06 o 
  11  22   0     3306.12     3256.27     66.63 o 
  12  22   0     1494.11     1354.15     57.78 o 
   1  23   0     7634.65     7803.60     98.83 o 
   2  23   0       12.59       34.43     24.98 o 
   3  23   0     8336.59     8440.48    158.48 o 
   4  23   0      548.98      588.94     31.37 o 
   5  23   0     7064.10     7203.59     96.78 o 
   6  23   0     5227.49     5126.61     68.62 o 
   7  23   0     1497.30     1458.88     44.20 o 
   8  23   0     4986.08     4816.46    126.24 o 
   9  23   0     1612.15     1658.26     42.40 o 
  10  23   0     5283.10     5175.10     84.45 o 
  11  23   0      418.39      404.18     27.53 o 
  12  23   0     1684.80     1651.24     64.20 o 
   0  24   0      371.01      412.16     31.13 o 
   1  24   0     2187.99     2185.07     40.45 o 
   2  24   0     3404.89     3517.15     61.77 o 
   3  24   0     2462.49     2565.54     52.62 o 
   4  24   0      472.94      497.93     26.13 o 
   5  24   0      522.50      538.03     46.14 o 
   6  24   0     2407.14     2417.76     63.23 o 
   7  24   0     1827.54     1826.25     39.71 o 
   8  24   0       46.74       68.38     13.06 o 
   9  24   0        4.24        8.27     11.46 o 
  10  24   0      269.80      230.74     21.50 o 
  11  24   0     2455.90     2389.46    114.99 o 
   1  25   0     4925.72     5080.05     89.67 o 
   2  25   0      317.56      261.72     17.17 o 
   3  25   0     5219.59     5398.24     88.48 o 
   4  25   0      745.01      701.91     38.92 o 
   5  25   0     5814.05     5863.73    121.40 o 
   6  25   0     3164.13     3191.47     68.85 o 
   7  25   0     2184.89     2163.90     49.66 o 
   8  25   0     1535.44     1609.31     38.01 o 
   9  25   0     1191.25     1193.04     36.00 o 
  10  25   0     3849.68     3964.07     79.87 o 
   0  26   0     3373.75     3519.85     80.30 o 
   1  26   0     3380.49     3458.86     60.55 o 
   2  26   0     1312.91     1337.87     56.42 o 
   3  26   0      508.28      501.81     25.55 o 
   4  26   0     2908.75     2996.72     98.24 o 
   5  26   0     4835.91     4939.78     91.50 o 
   6  26   0     1438.04     1482.18     80.92 o 
   7  26   0      858.37      832.09     30.23 o 
   8  26   0      303.49      317.26     24.87 o 
   9  26   0     1026.36      977.03     31.90 o 
  10  26   0     1131.16     1056.43     50.98 o 
   1  27   0     1026.31     1120.42     31.25 o 
   2  27   0      637.61      663.21     25.36 o 
   3  27   0     1864.47     1901.55     45.85 o 
   4  27   0      513.83      591.25     27.81 o 
   5  27   0      113.10      131.94     18.99 o 
   6  27   0      185.36      155.31     20.66 o 
   7  27   0      147.65      146.05     14.29 o 
   8  27   0       41.67       63.32     14.29 o 
   9  27   0      154.77      102.12     20.67 o 
   0  28   0     2687.82     2948.39     84.78 o 
   1  28   0     3463.20     3459.87     62.83 o 
   2  28   0      806.11      842.70     29.25 o 
   3  28   0     1135.23     1253.82     43.79 o 
   4  28   0     1392.31     1353.09     41.26 o 
   5  28   0     2061.30     2022.12     65.50 o 
   6  28   0     4678.07     4473.07     91.25 o 
   7  28   0     2373.69     2293.15     64.38 o 
   8  28   0      526.85      562.41     26.16 o 
   1  29   0      181.82      192.11     16.47 o 
   2  29   0      382.53      493.30     27.28 o 
   3  29   0      346.79      330.46     22.33 o 
   4  29   0     1097.89     1180.21     39.55 o 
   5  29   0       58.27       73.58     16.33 o 
   6  29   0     2197.90     2427.78     64.22 o 
   7  29   0       14.09       12.75     16.62 o 
   0  30   0     2415.49     2324.39     75.10 o 
   1  30   0      678.67      686.86     28.95 o 
   2  30   0    11487.04    11971.33    167.22 o 
   3  30   0     5390.80     5558.66     95.03 o 
   4  30   0      452.38      466.70     28.38 o 
   5  30   0      644.47      642.81     34.43 o 
   6  30   0     4131.75     4067.51     87.82 o 
   1  31   0     1528.98     1628.40     44.43 o 
   2  31   0      153.57      184.73     18.99 o 
   3  31   0     1063.94     1132.78     53.91 o 
   4  31   0     1236.62     1307.82     43.28 o 
   0  32   0     2120.11     2101.24     71.83 o 
   1  32   0       29.11        5.99     12.93 o 
   2  32   0     5215.95     5199.18    128.25 o 
 -17   1   1     1034.27     1027.86     46.89 o 
 -16   1   1     1094.29     1095.12     39.78 o 
 -15   1   1     7471.31     7149.48    269.64 o 
 -14   1   1     1121.59     1147.75     66.98 o 
 -13   1   1     8096.55     7882.57    114.53 o 
 -12   1   1      601.02      561.18     26.08 o 
 -11   1   1    12008.51    12235.98    146.11 o 
 -10   1   1     8367.87     8197.57     80.46 o 
  -9   1   1      583.76      584.61     13.72 o 
  -8   1   1    14530.59    14236.65    100.75 o 
  -7   1   1     1419.88     1357.29     19.11 o 
  -6   1   1    35649.72    34105.82    224.22 o 
  -5   1   1       12.28      110.59     52.54 o 
  -4   1   1    50805.04    50785.04    458.87 o 
  -3   1   1    16210.24    16577.25    174.99 o 
  -1   1   1     2143.41     2307.92     54.01 o 
   1   1   1    22070.57    22170.51    450.19 o 
   2   1   1     7042.33     6955.96    179.81 o 
   4   1   1    59622.93    60387.79    703.57 o 
   6   1   1      442.09      467.58     10.71 o 
   7   1   1    31847.63    32373.59    216.45 o 
   8   1   1     6592.89     6617.79     52.56 o 
   9   1   1    24957.90    25484.67    179.28 o 
  10   1   1    11106.53    11016.91    118.36 o 
  11   1   1      792.35      799.17     28.97 o 
  12   1   1       36.46       39.91     12.90 o 
  13   1   1     6041.45     6137.98     98.50 o 
  14   1   1     6465.68     6446.29    103.84 o 
  15   1   1      136.19      132.19     18.52 o 
  16   1   1       41.47        8.12     14.38 o 
 -17   2   1      258.83      263.83     24.58 o 
 -16   2   1      537.09      512.35     30.62 o 
 -15   2   1      467.19      462.00     28.56 o 
 -14   2   1     5970.51     5965.91    117.20 o 
 -13   2   1      390.31      404.95     25.13 o 
 -12   2   1      863.79      860.12     28.12 o 
 -11   2   1     1594.41     1645.73     29.73 o 
 -10   2   1     6454.46     6491.09     60.39 o 
  -9   2   1     8766.64     8742.71     74.01 o 
  -8   2   1      861.11      950.84     16.38 o 
  -7   2   1     1245.32     1260.20     17.71 o 
  -6   2   1     9980.38    10097.13     73.44 o 
  -5   2   1    29963.88    29368.27    204.59 o 
  -4   2   1      708.95      742.31     15.83 o 
  -3   2   1     1979.33     1998.35     35.14 o 
  -2   2   1      269.85      297.29     11.59 o 
   1   2   1      250.72      291.54     15.53 o 
   2   2   1    21388.20    21722.75    449.45 o 
   3   2   1      879.91      904.69     21.59 o 
   4   2   1    57692.54    58758.70    534.38 o 
   5   2   1    23737.58    24122.82    178.70 o 
   6   2   1      192.26      190.65     10.23 o 
   7   2   1     1792.11     1816.23     26.24 o 
   8   2   1     8375.59     8444.79     73.78 o 
   9   2   1     7142.79     7207.78     75.83 o 
  10   2   1      165.85      182.86     12.68 o 
  11   2   1     3184.37     3015.90     54.11 o 
  12   2   1      911.35      909.60     33.14 o 
  13   2   1     6469.34     6443.40    122.32 o 
  14   2   1      673.38      669.47     31.88 o 
  15   2   1     1571.07     1500.62     45.73 o 
  16   2   1      355.05      277.64     25.35 o 
 -17   3   1      173.99      172.34     21.69 o 
 -16   3   1       99.21       65.90     15.68 o 
 -15   3   1       69.61       66.21     15.11 o 
 -14   3   1     1367.20     1344.14     41.06 o 
 -13   3   1      394.39      417.82     25.43 o 
 -12   3   1     1421.76     1443.59     34.43 o 
 -11   3   1      780.68      771.52     20.58 o 
 -10   3   1     1619.34     1628.27     26.67 o 
  -9   3   1      286.23      289.97     12.47 o 
  -8   3   1      742.12      701.55     15.04 o 
  -7   3   1      211.48      250.45     15.27 o 
  -6   3   1     2185.24     2204.99     24.59 o 
  -5   3   1        1.17       15.60      4.83 o 
  -4   3   1       74.05       83.36      9.08 o 
  -3   3   1     1503.61     1637.57     27.70 o 
  -2   3   1    16557.52    17748.84    365.10 o 
  -1   3   1     7738.04     7912.23    160.67 o 
   1   3   1     3140.52     3261.78     79.67 o 
   2   3   1     2458.29     2614.35     58.65 o 
   3   3   1     4394.36     4474.93     83.84 o 
   4   3   1    34963.82    34243.50    311.49 o 
   5   3   1     4241.69     4039.46     37.82 o 
   6   3   1     2096.48     1812.57     27.96 o 
   7   3   1     1139.09     1188.55     23.68 o 
   8   3   1    22664.80    22876.97    169.90 o 
   9   3   1    15345.36    15214.62    121.09 o 
  10   3   1       84.63       78.49      8.32 o 
  11   3   1     1073.59     1022.91     38.86 o 
  12   3   1     3793.23     3870.20     70.80 o 
  13   3   1     5957.64     6179.15    133.64 o 
  14   3   1       16.51       23.02     12.88 o 
  15   3   1      347.66      308.54     25.00 o 
  16   3   1     1614.17     1591.92     48.31 o 
 -17   4   1     1487.29     1547.36     47.74 o 
 -16   4   1     1411.54     1449.27     46.25 o 
 -15   4   1      282.67      335.32     24.43 o 
 -14   4   1      468.42      433.34     26.58 o 
 -13   4   1      846.16      831.00     29.65 o 
 -12   4   1     6873.21     6982.67     75.14 o 
 -11   4   1     6248.33     6239.63     66.04 o 
 -10   4   1      186.36      203.29     11.25 o 
  -9   4   1      152.56      126.64      9.35 o 
  -8   4   1     3006.12     3050.79     36.36 o 
  -7   4   1    19896.05    19688.77    139.19 o 
  -6   4   1    21726.90    21155.24    263.34 o 
  -5   4   1     2809.18     2543.45     30.43 o 
  -4   4   1     8951.30     9035.65    102.83 o 
  -3   4   1    11241.60    11600.36    143.21 o 
  -2   4   1    13133.04    13492.80    283.50 o 
  -1   4   1     9785.25    10194.33    145.08 o 
   1   4   1     6027.95     6342.96    138.56 o 
   2   4   1     2319.36     2375.19     42.53 o 
   3   4   1    17307.28    18051.29    422.18 o 
   4   4   1    12060.72    12058.12    120.38 o 
   5   4   1    19222.89    19598.35    159.28 o 
   6   4   1    10549.31    10518.26     95.31 o 
   7   4   1     5361.86     5109.11     56.94 o 
   8   4   1     8351.12     8237.31     83.72 o 
   9   4   1     3938.38     4235.41     46.91 o 
  10   4   1     4176.41     4298.74     49.09 o 
  11   4   1     1428.23     1405.99     30.61 o 
  12   4   1      512.89      500.02     25.67 o 
  13   4   1      659.31      699.02     31.59 o 
  14   4   1       72.72       50.00     17.33 o 
  15   4   1       23.11       41.60     15.25 o 
  16   4   1      296.56      231.28     23.62 o 
 -17   5   1       45.87       42.44     16.71 o 
 -16   5   1     1074.91     1158.32     40.03 o 
 -15   5   1      114.91      106.79     16.53 o 
 -14   5   1     1293.18     1333.66     39.80 o 
 -13   5   1      707.97      677.37     25.57 o 
 -12   5   1        3.44       21.35      8.48 o 
 -11   5   1      379.80      342.65     14.81 o 
 -10   5   1      535.53      542.20     16.01 o 
  -9   5   1      119.84      117.28      9.04 o 
  -8   5   1     1556.90     1509.19     23.40 o 
  -7   5   1      261.29      308.20     10.63 o 
  -6   5   1     6892.49     7199.49     57.16 o 
  -5   5   1       86.24      124.28     12.50 o 
  -4   5   1        0.42       -5.10      5.10 o 
  -3   5   1    30437.35    31386.88    642.57 o 
  -1   5   1      166.02      164.01      7.05 o 
   0   5   1      456.18      610.43     16.83 o 
   1   5   1     3521.61     3810.47     88.67 o 
   2   5   1        0.84       26.38     12.92 o 
   3   5   1      418.91      392.22     14.94 o 
   4   5   1    10955.86    11165.16    100.14 o 
   5   5   1     2348.82     2740.23     30.45 o 
   6   5   1       14.05       30.78      4.54 o 
   7   5   1     7367.10     7114.91     68.52 o 
   8   5   1    13010.84    13280.38    135.95 o 
   9   5   1       24.38       32.78      6.39 o 
  10   5   1     1347.68     1362.91     25.41 o 
  11   5   1       11.19       14.38      8.01 o 
  12   5   1     8705.69     8733.98    103.98 o 
  13   5   1     1776.68     1899.76     57.94 o 
  14   5   1       16.34       32.08     13.21 o 
  15   5   1      866.02      810.21     34.60 o 
  16   5   1      805.25      801.15     42.60 o 
 -17   6   1     1414.02     1411.29     42.63 o 
 -16   6   1     6778.18     7028.03    108.57 o 
 -15   6   1      630.35      686.52     31.02 o 
 -14   6   1        8.91       -9.56      9.56 o 
 -13   6   1      443.94      402.86     18.55 o 
 -12   6   1    21134.12    21433.80    178.53 o 
 -11   6   1    13191.93    13115.35    117.02 o 
 -10   6   1      533.10      497.46     15.62 o 
  -9   6   1       29.06       37.24      5.96 o 
  -8   6   1    28883.89    28621.85    217.01 o 
  -7   6   1    56124.49    55420.93    357.28 o 
  -6   6   1    16361.85    16850.64    122.73 o 
  -5   6   1     2446.71     2649.57     33.26 o 
  -4   6   1     3578.25     3321.07     48.06 o 
  -3   6   1    40381.29    41012.11    829.45 o 
   0   6   1     2466.37     2587.62     39.45 o 
   2   6   1    39502.68    39374.13    562.29 o 
   3   6   1     2837.68     2895.14     53.11 o 
   4   6   1      105.82      123.04      7.27 o 
   5   6   1    19543.17    19086.46    165.53 o 
   6   6   1    29541.81    28675.54    191.28 o 
   7   6   1     2814.63     2801.08     33.94 o 
   8   6   1     2067.05     1956.98     27.59 o 
   9   6   1     2867.34     2870.29     36.36 o 
  10   6   1    10345.55    10357.36     91.36 o 
  11   6   1    11002.64    10606.48     95.33 o 
  12   6   1      358.56      319.09     19.42 o 
  13   6   1      202.87      205.62     17.70 o 
  14   6   1     3977.32     4016.16     74.09 o 
  15   6   1     4864.72     5008.40     86.45 o 
  16   6   1      136.08      148.78     19.61 o 
 -17   7   1     1583.73     1594.22     56.05 o 
 -16   7   1      930.35      982.51     94.42 o 
 -15   7   1     1008.16      934.63     33.18 o 
 -14   7   1     1787.80     1793.42     38.46 o 
 -13   7   1     1114.41     1118.14     26.69 o 
 -12   7   1     3929.68     3894.47     51.04 o 
 -11   7   1       15.27       20.60      7.68 o 
 -10   7   1     1836.06     1874.31     28.18 o 
  -9   7   1      131.79      177.70     14.64 o 
  -8   7   1     2980.93     2804.25     32.40 o 
  -7   7   1     6237.35     6589.98     57.40 o 
  -6   7   1    10106.46    10335.58     99.00 o 
  -5   7   1     7669.40     8148.34     78.00 o 
  -4   7   1     5557.82     5217.72     60.51 o 
  -3   7   1    25143.41    26033.63    380.41 o 
  -1   7   1     2751.98     2783.67     68.61 o 
   0   7   1    33010.05    34832.17    753.77 o 
   1   7   1      197.24      173.77     12.92 o 
   2   7   1     3909.29     4024.18    101.61 o 
   3   7   1     1727.67     1594.24     92.14 o 
   4   7   1     2015.41     2031.93     49.35 o 
   5   7   1     2717.16     2555.97     29.36 o 
   6   7   1      670.06      824.81     14.19 o 
   7   7   1      637.85      622.39     14.30 o 
   8   7   1     2240.39     2198.71     29.24 o 
   9   7   1     4529.38     4483.57     48.17 o 
  10   7   1        0.19        7.35      6.87 o 
  11   7   1     5057.36     5135.28     56.85 o 
  12   7   1       27.68       42.90      9.64 o 
  13   7   1     4985.67     5073.11     76.72 o 
  14   7   1      225.39      202.88     19.17 o 
  15   7   1     2977.34     3047.03     61.96 o 
  16   7   1     1958.50     1947.37     60.35 o 
 -17   8   1     2113.12     2149.86     62.86 o 
 -16   8   1     8700.25     8990.12    182.24 o 
 -15   8   1      869.34      907.05     47.20 o 
 -14   8   1       18.16       12.61      9.70 o 
 -13   8   1      158.86      173.77     14.02 o 
 -12   8   1    11293.44    11237.54    105.42 o 
 -11   8   1    11624.56    11464.93    104.56 o 
 -10   8   1      765.84      764.13     18.20 o 
  -9   8   1      118.76      119.29      8.08 o 
  -8   8   1    21422.73    21067.06    177.03 o 
  -7   8   1    53684.05    53209.34    409.00 o 
  -6   8   1     4933.71     4885.53     96.90 o 
  -5   8   1     2293.93     2098.76     38.44 o 
  -4   8   1    14023.40    14331.46    176.44 o 
  -1   8   1     2742.26     2715.99     93.64 o 
   1   8   1    28044.61    26823.56    539.30 o 
   2   8   1    44962.80    43734.91    819.52 o 
   3   8   1     6382.47     6629.09    107.49 o 
   4   8   1     1143.64     1099.34     25.91 o 
   5   8   1     2886.63     2715.78     59.73 o 
   6   8   1    27149.23    26523.38    229.36 o 
   7   8   1     6458.22     6379.00     63.88 o 
   8   8   1       31.76       68.40     10.45 o 
   9   8   1     2838.27     2862.31     37.70 o 
  10   8   1    15192.63    14603.45    147.10 o 
  11   8   1     5846.41     5798.60     64.73 o 
  12   8   1       17.89       35.23      9.11 o 
  13   8   1      220.61      236.67     17.63 o 
  14   8   1     2053.21     2183.08     48.19 o 
  15   8   1     1456.39     1424.55     81.67 o 
  16   8   1      113.98      154.72     50.27 o 
 -16   9   1       13.29       70.08     39.20 o 
 -15   9   1     3812.43     3928.14    106.26 o 
 -14   9   1       77.48       68.65     12.96 o 
 -13   9   1    14161.10    13924.16    138.81 o 
 -12   9   1     2211.61     2139.57     46.02 o 
 -11   9   1     7979.96     8095.39     95.19 o 
 -10   9   1     5319.25     5173.54     66.95 o 
  -9   9   1    14536.27    14556.45    142.25 o 
  -8   9   1    19231.84    18838.28    172.95 o 
  -7   9   1    11600.43    11162.94    163.64 o 
  -6   9   1    54372.89    53682.43    486.00 o 
  -5   9   1      216.00      165.43     10.72 o 
  -4   9   1    49698.14    49265.80    596.22 o 
  -3   9   1       69.00      100.52     10.26 o 
  -2   9   1    64892.56    62564.36   1340.00 o 
   0   9   1    23444.03    23095.83    347.86 o 
   1   9   1     7264.22     7181.54     70.93 o 
   2   9   1    11009.54    10669.26    130.57 o 
   3   9   1    26997.70    24991.66   1249.60 o 
   4   9   1       51.26       70.66      8.52 o 
   5   9   1    23202.94    22821.13    219.54 o 
   6   9   1     1749.76     1769.29     34.39 o 
   7   9   1    15411.43    15483.79    163.53 o 
   8   9   1     4262.84     4154.77     53.55 o 
   9   9   1     2101.76     2058.19     30.50 o 
  10   9   1     4562.88     4588.26     61.86 o 
  11   9   1     3857.55     3758.07     49.78 o 
  12   9   1     6152.80     6184.59     71.65 o 
  13   9   1        0.31       29.22     11.34 o 
  14   9   1     1546.42     1505.52     49.19 o 
  15   9   1      169.08      236.10     55.51 o 
  16   9   1     3585.21     3776.81    175.49 o 
 -16  10   1      256.63      180.76     37.98 o 
 -15  10   1     3256.68     3303.01    137.31 o 
 -14  10   1     4553.82     4720.16     95.54 o 
 -13  10   1       45.71       37.29     10.74 o 
 -12  10   1      437.56      363.71     18.90 o 
 -11  10   1     4106.78     3972.01     57.39 o 
 -10  10   1     7956.31     7855.63     88.74 o 
  -9  10   1     7500.34     7463.07    136.98 o 
  -8  10   1     3007.58     2979.48     50.55 o 
  -7  10   1     5281.10     5202.39     69.26 o 
  -6  10   1     4682.90     4831.52     72.24 o 
  -5  10   1    12727.38    12142.80    211.11 o 
  -4  10   1    10807.80    10327.71    106.71 o 
  -3  10   1    14792.86    14824.78    127.65 o 
  -2  10   1     5859.58     5805.78     59.96 o 
  -1  10   1       39.61       30.84     11.75 o 
   0  10   1     4486.91     4171.23    112.46 o 
   1  10   1    22371.29    23073.66    298.94 o 
   2  10   1    12049.05    12646.46    122.94 o 
   3  10   1      299.65      244.47     14.91 o 
   4  10   1     3161.73     2890.85     48.73 o 
   5  10   1     4119.94     4045.28     64.42 o 
   6  10   1      660.27      659.48     21.09 o 
   7  10   1      308.59      326.14     18.27 o 
   8  10   1     3609.28     3559.28     61.56 o 
   9  10   1    14474.94    13806.25    156.95 o 
  10  10   1     7219.47     7037.25     98.86 o 
  11  10   1     2361.76     2480.06     89.46 o 
  12  10   1     1290.65     1249.83     39.76 o 
  13  10   1     6359.90     6368.61    152.29 o 
  14  10   1     6633.12     6429.53    178.40 o 
 -16  11   1     1463.58     1501.52    119.92 o 
 -15  11   1        0.23      -17.70     17.70 o 
 -14  11   1      167.34      149.59     22.26 o 
 -13  11   1     3028.49     2939.03     62.64 o 
 -12  11   1     2323.12     2245.50     52.10 o 
 -11  11   1      321.36      326.07     22.23 o 
 -10  11   1     1482.59     1494.49     40.20 o 
  -9  11   1      255.63      266.43     17.81 o 
  -8  11   1     3095.95     3164.14     52.49 o 
  -7  11   1      106.32      117.92     11.42 o 
  -6  11   1    10468.90    10630.73    238.05 o 
  -5  11   1     1449.72     1411.40     93.65 o 
  -4  11   1     2280.76     2351.32     33.20 o 
  -3  11   1      201.37      247.95      7.87 o 
  -2  11   1      779.39      727.88     16.99 o 
  -1  11   1      105.34      135.63     10.56 o 
   0  11   1       59.21       69.87     12.78 o 
   1  11   1     2940.74     3174.39     40.25 o 
   2  11   1    11050.31    11610.64    105.50 o 
   3  11   1     1101.18     1094.74     25.49 o 
   4  11   1      167.18      167.15     23.70 o 
   5  11   1      871.16      810.14     30.14 o 
   6  11   1     9258.83     8958.27    103.35 o 
   7  11   1     4454.16     4344.57     63.73 o 
   8  11   1       70.89       85.28     14.67 o 
   9  11   1     1039.07      998.95     31.01 o 
  10  11   1      881.60      841.45     31.03 o 
  11  11   1     4700.72     4477.81    104.50 o 
  12  11   1     1034.59      995.28     36.01 o 
  13  11   1      416.76      430.47     28.73 o 
  14  11   1      408.27      422.22     51.56 o 
  15  11   1     3511.82     3662.25    188.93 o 
 -16  12   1      933.91      828.10    102.11 o 
 -15  12   1      669.48      623.07     56.49 o 
 -14  12   1      855.78      947.02     39.09 o 
 -13  12   1       96.52       98.61     16.20 o 
 -12  12   1        9.93        8.01     11.84 o 
 -11  12   1     1104.44     1092.52     34.83 o 
 -10  12   1     4144.18     3852.06     65.56 o 
  -9  12   1       80.07      107.62     12.89 o 
  -8  12   1     1577.53     1480.59     34.05 o 
  -7  12   1     3760.93     3736.86     56.87 o 
  -6  12   1       44.90       58.61     20.59 o 
  -5  12   1     1060.33     1075.67     33.35 o 
  -4  12   1     5927.20     6047.75     67.11 o 
  -3  12   1     2251.45     2103.25     24.45 o 
  -2  12   1     3449.99     3499.15     41.11 o 
  -1  12   1      411.88      443.64     16.91 o 
   0  12   1     1040.20      961.48     38.86 o 
   1  12   1      604.09      554.76     10.15 o 
   2  12   1        3.91       19.11      4.38 o 
   3  12   1     1190.10     1154.83     23.15 o 
   4  12   1     2078.12     2198.91     78.30 o 
   6  12   1     1862.39     1908.57     36.70 o 
   7  12   1        3.64        3.42      6.83 o 
   8  12   1        1.57        0.64      7.29 o 
   9  12   1     3004.08     3178.45     57.93 o 
  10  12   1      786.55      803.52     31.15 o 
  11  12   1     1648.20     1534.27     58.85 o 
  12  12   1      655.21      687.90     33.51 o 
  13  12   1     2757.12     2655.46     68.16 o 
  14  12   1     2199.07     2153.43     65.44 o 
  15  12   1      402.20      479.09     58.15 o 
 -16  13   1     1248.31     1233.10    171.60 o 
 -15  13   1     1946.23     2022.18     63.90 o 
 -14  13   1      236.33      190.03     21.31 o 
 -13  13   1       22.70       31.32     13.10 o 
 -12  13   1     1829.81     1813.65     47.03 o 
 -11  13   1     1475.50     1381.59     39.17 o 
 -10  13   1       49.75       59.54     12.04 o 
  -9  13   1      586.98      536.42     27.27 o 
  -8  13   1      549.32      519.24     22.59 o 
  -7  13   1     2868.38     2794.08     46.50 o 
  -6  13   1     4232.80     4231.81    134.71 o 
  -5  13   1     4116.83     4054.55    102.27 o 
  -4  13   1     9550.76     9339.05    111.89 o 
  -3  13   1      745.24      685.60     14.92 o 
  -2  13   1     3060.37     3216.73     46.48 o 
  -1  13   1      267.52      186.75      7.20 o 
   0  13   1     5166.46     4978.41     80.26 o 
   1  13   1      919.16      777.64     12.35 o 
   2  13   1     1324.29     1358.33     24.75 o 
   3  13   1     3282.25     3350.81     53.59 o 
   4  13   1       94.76       58.77     16.68 o 
   6  13   1    14567.00    13999.12    148.52 o 
   7  13   1     1215.01     1200.32     36.04 o 
   8  13   1      326.80      305.61     19.38 o 
   9  13   1     2800.97     2711.32     53.17 o 
  10  13   1     9525.34     9241.76    120.87 o 
  11  13   1     2457.48     2289.59     75.11 o 
  12  13   1       33.26       29.91     12.88 o 
  13  13   1      485.76      492.64     31.04 o 
  14  13   1     8436.07     8266.34    141.76 o 
  15  13   1     4098.81     4076.48    205.87 o 
 -16  14   1     2199.84     2308.04    142.12 o 
 -15  14   1      120.78      111.31     28.78 o 
 -14  14   1     3399.85     3353.46     71.22 o 
 -13  14   1     1439.57     1438.76     44.40 o 
 -12  14   1     6108.54     5943.04     93.72 o 
 -11  14   1      635.63      637.80     37.32 o 
 -10  14   1     4170.66     4168.83    103.02 o 
  -9  14   1     7655.00     7898.85    102.71 o 
  -8  14   1     2603.07     2601.70     47.49 o 
  -7  14   1     6460.68     6409.69     81.70 o 
  -6  14   1     1719.55     1663.38     32.11 o 
  -5  14   1    14786.94    14977.38    190.75 o 
  -4  14   1        4.86       31.35      7.09 o 
  -3  14   1    12291.38    11860.44    106.51 o 
  -2  14   1     3207.21     3276.51     41.84 o 
  -1  14   1    18126.56    18312.16    174.42 o 
   0  14   1     2353.01     2381.23     48.71 o 
   1  14   1     9495.15     9494.77    164.21 o 
   2  14   1     1783.67     1688.66     23.79 o 
   3  14   1     3251.29     3341.41     49.83 o 
   4  14   1     9380.76     9190.37    144.17 o 
   5  14   1     3154.70     3105.93     46.96 o 
   6  14   1    12421.54    12290.10    133.88 o 
   7  14   1       16.89       25.44     13.96 o 
   8  14   1    11458.37    11507.65    134.81 o 
   9  14   1      380.52      497.05     43.24 o 
  10  14   1     2971.48     2999.20     59.44 o 
  11  14   1      911.39      971.91     34.72 o 
  12  14   1     2707.42     2805.15     62.12 o 
  13  14   1     1040.51     1041.99     58.95 o 
  14  14   1      147.79      190.27     24.01 o 
  15  14   1      437.72      412.69     79.01 o 
 -15  15   1      185.85      240.29     28.17 o 
 -14  15   1       48.82       76.49     17.87 o 
 -13  15   1     2030.50     2024.37     53.24 o 
 -12  15   1      412.10      411.05     26.62 o 
 -11  15   1       38.61       29.34     11.86 o 
 -10  15   1       24.64       46.15     12.01 o 
  -9  15   1     1118.99     1068.62     32.28 o 
  -8  15   1      521.04      570.27     22.92 o 
  -7  15   1     1568.96     1602.98     34.26 o 
  -6  15   1       71.68      189.33     22.96 o 
  -5  15   1     6218.83     6214.78    106.46 o 
  -4  15   1      726.69      762.66     22.75 o 
  -3  15   1      382.34      392.88      8.54 o 
  -2  15   1        3.07       10.72      4.64 o 
  -1  15   1     3038.22     3088.81     37.80 o 
   0  15   1     1184.49     1295.00     27.41 o 
   1  15   1     3657.75     3999.36     54.26 o 
   2  15   1     1282.14     1238.60     19.59 o 
   3  15   1      181.70      183.89      8.71 o 
   4  15   1       13.63       12.58     10.75 o 
   5  15   1        4.57      127.12     14.64 o 
   6  15   1     3948.54     4138.33     60.13 o 
   7  15   1     1954.05     1912.71     39.96 o 
   8  15   1       32.37       48.32     11.02 o 
   9  15   1      693.38      708.88     36.90 o 
  10  15   1     3596.49     3525.45     65.79 o 
  11  15   1      973.36      950.26     35.44 o 
  12  15   1      589.01      639.98     33.98 o 
  13  15   1     1531.82     1544.51     48.19 o 
  14  15   1     1871.88     1833.64     54.28 o 
 -15  16   1      577.97      547.83     38.30 o 
 -14  16   1     8083.95     7947.75    121.50 o 
 -13  16   1     2605.12     2586.80     60.73 o 
 -12  16   1     5674.17     5579.86     90.98 o 
 -11  16   1      765.78      789.42     32.82 o 
 -10  16   1    13553.33    13251.08    170.12 o 
  -9  16   1    27915.01    27131.18    274.04 o 
  -8  16   1      454.88      470.55     22.82 o 
  -7  16   1    10902.64    10810.78    122.21 o 
  -6  16   1     2350.48     2410.61     40.66 o 
  -5  16   1    14218.79    14358.51    145.40 o 
  -4  16   1     1887.91     1878.93     25.81 o 
  -3  16   1      946.11     1024.96     19.33 o 
  -2  16   1       75.96       92.30      7.42 o 
  -1  16   1    30959.58    31844.30    295.79 o 
   0  16   1     5443.45     5727.88     71.18 o 
   1  16   1    13414.54    13700.90    154.00 o 
   2  16   1     4191.66     4369.45     56.00 o 
   3  16   1    23009.98    22899.94    244.92 o 
   4  16   1    14587.21    14461.69    146.08 o 
   5  16   1     1175.13     1118.50     26.33 o 
   6  16   1     5889.81     5878.49     77.13 o 
   7  16   1     1059.39     1018.40     28.92 o 
   8  16   1    17454.36    17233.33    196.53 o 
   9  16   1     4034.65     3912.10     67.42 o 
  10  16   1     3099.44     3055.71     60.71 o 
  11  16   1     1454.21     1432.06     42.51 o 
  12  16   1     5627.22     5632.57     94.59 o 
  13  16   1     4974.46     4716.58     87.52 o 
  14  16   1       23.91       43.66     16.37 o 
 -15  17   1      315.27      342.70     36.52 o 
 -14  17   1       14.11       47.88     18.31 o 
 -13  17   1     1887.31     1874.89     52.26 o 
 -12  17   1      795.20      775.56     35.26 o 
 -11  17   1      308.85      323.85     22.86 o 
 -10  17   1        8.31        9.42     11.11 o 
  -9  17   1     2387.17     2338.78     48.72 o 
  -8  17   1     3841.90     3803.06     93.47 o 
  -7  17   1     1280.84     1331.83     31.76 o 
  -6  17   1     1741.09     1765.35     42.88 o 
  -5  17   1       55.81       61.76      8.09 o 
  -4  17   1     2127.67     2052.49     29.65 o 
  -3  17   1      223.81      234.27      8.40 o 
  -2  17   1     5490.56     5507.94     63.64 o 
  -1  17   1     8874.69     8908.65    105.14 o 
   0  17   1      184.91      234.55     13.95 o 
   1  17   1     3070.79     3028.49     44.53 o 
   2  17   1     1105.96     1140.33     19.45 o 
   3  17   1     3982.90     4041.61     66.05 o 
   4  17   1      190.49      205.66     12.11 o 
   5  17   1      609.49      632.57     20.54 o 
   6  17   1     1255.44     1224.68     30.03 o 
   7  17   1     2050.20     2045.81     42.30 o 
   8  17   1     1476.31     1501.39     38.02 o 
   9  17   1      136.70      131.41     15.98 o 
  10  17   1      372.83      313.06     25.69 o 
  11  17   1     2595.77     2576.26     58.16 o 
  12  17   1     4349.60     4389.90     81.84 o 
  13  17   1        9.63       20.98     15.10 o 
  14  17   1       34.43       18.74     18.77 o 
 -14  18   1     6016.83     5899.39    101.59 o 
 -13  18   1     4120.73     4015.25     78.54 o 
 -12  18   1       75.14       72.23     19.71 o 
 -11  18   1        0.23        2.04     10.48 o 
 -10  18   1     9886.83     9713.27    124.98 o 
  -9  18   1     9980.64     9959.40    123.71 o 
  -8  18   1     2044.50     1986.25     42.22 o 
  -7  18   1       35.64       44.61      9.70 o 
  -6  18   1     5094.51     5166.78     67.98 o 
  -5  18   1    22695.96    22418.22    258.59 o 
  -4  18   1     5569.81     5576.77     73.25 o 
  -3  18   1     1768.30     1663.15     30.41 o 
  -2  18   1     3390.85     3571.02     57.13 o 
  -1  18   1    11034.91    11163.58    156.55 o 
   0  18   1     4403.08     4529.74     79.95 o 
   1  18   1        5.11        7.83     10.68 o 
   2  18   1      632.66      679.06     22.01 o 
   3  18   1     5740.04     5995.34     61.54 o 
   4  18   1     7850.78     7690.92     87.26 o 
   5  18   1        5.15       10.46     10.30 o 
   6  18   1      111.46      130.39     12.78 o 
   7  18   1     7847.74     7729.59     98.60 o 
   8  18   1     4824.87     4827.71     74.62 o 
   9  18   1      700.36      676.25     40.73 o 
  10  18   1       72.65       94.96     14.83 o 
  11  18   1      413.27      414.40     27.54 o 
  12  18   1     1180.72     1153.08     41.93 o 
  13  18   1      701.96      651.91     36.73 o 
 -14  19   1       27.64       20.26     19.72 o 
 -13  19   1     1888.60     1806.32     51.87 o 
 -12  19   1      336.30      310.28     25.04 o 
 -11  19   1      256.58      291.66     22.41 o 
 -10  19   1      158.66      150.76     16.60 o 
  -9  19   1      708.85      706.86     27.41 o 
  -8  19   1      140.58      144.66     14.49 o 
  -7  19   1      339.89      332.34     18.52 o 
  -6  19   1      565.18      614.07     20.78 o 
  -5  19   1      141.88      134.48     10.30 o 
  -4  19   1     3642.08     3562.45     53.49 o 
  -3  19   1       87.01      124.34      8.56 o 
  -2  19   1    10629.17    10829.04    156.70 o 
  -1  19   1     3273.41     3349.61     62.68 o 
   0  19   1      980.23     1010.78     28.73 o 
   1  19   1     4327.50     4476.73     76.98 o 
   2  19   1     2199.11     2119.59     31.13 o 
   3  19   1     5779.36     5845.82     67.89 o 
   4  19   1     1638.72     1586.06     29.83 o 
   5  19   1      804.87      823.73     25.64 o 
   6  19   1      457.53      495.46     33.11 o 
   7  19   1      271.19      296.14     19.22 o 
   8  19   1      860.90      809.90     29.13 o 
   9  19   1       60.44       41.48     13.28 o 
  10  19   1        0.30       -3.19     10.17 o 
  11  19   1       19.51        8.22     12.88 o 
  12  19   1      617.06      626.30     35.25 o 
  13  19   1      180.27      162.35     27.98 o 
 -14  20   1      306.90      253.75     50.07 o 
 -13  20   1     6838.86     6755.61    108.10 o 
 -12  20   1     6943.97     6830.47    105.56 o 
 -11  20   1      973.74      916.62     34.40 o 
 -10  20   1      496.26      422.99     27.72 o 
  -9  20   1     1427.80     1402.66     37.40 o 
  -8  20   1     3689.36     3779.23     61.75 o 
  -7  20   1     8599.79     8806.93    105.69 o 
  -6  20   1     2856.29     2918.78     46.38 o 
  -5  20   1      229.59      236.86     14.54 o 
  -4  20   1     3567.00     3489.67     94.79 o 
  -3  20   1     9376.24     9383.76     96.07 o 
  -2  20   1     3557.39     3694.07     70.21 o 
  -1  20   1     3638.91     3814.47     69.97 o 
   0  20   1      207.91      177.04     14.53 o 
   1  20   1      588.07      649.04     24.89 o 
   2  20   1    16060.40    15793.41    199.09 o 
   3  20   1    17005.55    16805.64    162.53 o 
   4  20   1       71.61       91.03      9.29 o 
   5  20   1      178.18      189.48     13.35 o 
   6  20   1     7029.70     7084.06     89.39 o 
   7  20   1    13166.92    13243.85    148.90 o 
   8  20   1      814.91      673.38     27.60 o 
   9  20   1      425.24      425.04     25.15 o 
  10  20   1       35.40       32.91     12.42 o 
  11  20   1     8540.36     8596.35    122.60 o 
  12  20   1     5056.54     5138.39     91.23 o 
  13  20   1      452.81      423.39     56.54 o 
 -13  21   1     5225.26     5251.97    118.95 o 
 -12  21   1       28.00       17.38     13.60 o 
 -11  21   1     3663.00     3701.74     70.18 o 
 -10  21   1      686.85      638.96     30.55 o 
  -9  21   1     2208.77     2172.15     47.41 o 
  -8  21   1     4180.10     4197.11     66.05 o 
  -7  21   1       34.41       19.41      9.02 o 
  -6  21   1     5360.73     5469.54     93.94 o 
  -5  21   1      449.70      441.68     20.03 o 
  -4  21   1     3346.14     3331.18     51.28 o 
  -3  21   1     1034.28      952.19     31.43 o 
  -2  21   1     1408.37     1388.45     39.24 o 
  -1  21   1     3328.59     3357.47     65.86 o 
   0  21   1     1616.41     1538.97     39.47 o 
   1  21   1     1641.06     1617.25     30.85 o 
   2  21   1       25.62       38.47      8.64 o 
   3  21   1     4132.33     4140.06     71.26 o 
   4  21   1      285.72      267.39     13.62 o 
   5  21   1     4609.37     4600.20     62.78 o 
   6  21   1        3.89        9.12      8.36 o 
   7  21   1     6089.94     6254.63     85.88 o 
   8  21   1       16.42       16.99     10.59 o 
   9  21   1      465.24      458.70     26.46 o 
  10  21   1     2940.61     2879.86     60.36 o 
  11  21   1      225.42      245.71     23.16 o 
  12  21   1     3077.39     2997.36     98.17 o 
 -13  22   1     3316.79     3347.27     92.69 o 
 -12  22   1      101.19       59.57     16.11 o 
 -11  22   1      558.73      536.70     30.20 o 
 -10  22   1     4460.05     4516.85     83.08 o 
  -9  22   1     5165.33     4910.86     76.78 o 
  -8  22   1      582.46      564.10     24.88 o 
  -7  22   1       17.07       14.96      9.27 o 
  -6  22   1     5737.73     5887.09    107.93 o 
  -5  22   1    18396.08    18554.19    207.93 o 
  -4  22   1     1284.98     1244.49     27.76 o 
  -3  22   1      969.61      950.23     34.11 o 
  -2  22   1     1814.80     1792.32     47.04 o 
  -1  22   1    18580.79    19034.78    257.62 o 
   0  22   1    12129.11    12474.92    179.55 o 
   1  22   1        0.03      -10.17     10.17 o 
   2  22   1      294.34      290.32     27.47 o 
   3  22   1     3620.78     3669.85     71.07 o 
   4  22   1    15924.51    15993.23    159.14 o 
   5  22   1     2420.55     2431.02     41.19 o 
   6  22   1       32.80       24.49      9.57 o 
   7  22   1     3157.67     2918.83     52.67 o 
   8  22   1     2743.65     2679.33     52.99 o 
   9  22   1      521.33      527.28     28.69 o 
  10  22   1       87.58       66.60     15.09 o 
  11  22   1      705.11      698.88     35.98 o 
  12  22   1     2997.27     3081.02     88.55 o 
 -12  23   1      731.57      711.12     47.34 o 
 -11  23   1     1140.65     1133.95     39.07 o 
 -10  23   1      105.07      142.38     17.31 o 
  -9  23   1     2446.50     2365.15     49.57 o 
  -8  23   1     1230.58     1255.64     33.38 o 
  -7  23   1      275.06      289.48     17.17 o 
  -6  23   1      719.82      666.37     26.22 o 
  -5  23   1      330.49      309.64     18.01 o 
  -4  23   1     2526.61     2553.77     52.91 o 
  -3  23   1       77.72       71.10     10.89 o 
  -2  23   1     7432.29     7362.73    129.40 o 
  -1  23   1     2478.98     2478.35     79.17 o 
   0  23   1     2426.10     2460.23     62.24 o 
   1  23   1     1559.54     1571.25     34.79 o 
   2  23   1     1485.25     1535.03     37.01 o 
   3  23   1     3042.64     3183.82     61.67 o 
   4  23   1       61.74       63.35     13.91 o 
   5  23   1     3378.28     3439.62     50.47 o 
   6  23   1       81.88       95.52     11.97 o 
   7  23   1     1499.25     1453.83     35.82 o 
   8  23   1      492.73      499.81     25.54 o 
   9  23   1       47.80       34.77     12.96 o 
  10  23   1       16.34       18.23     12.94 o 
  11  23   1     3137.31     3186.14     88.16 o 
 -12  24   1      158.07      146.89     39.84 o 
 -11  24   1      168.24      163.51     22.07 o 
 -10  24   1     5153.81     5050.12     81.45 o 
  -9  24   1     7511.89     7528.64    101.89 o 
  -8  24   1       85.50      108.06     13.30 o 
  -7  24   1     1098.28     1074.76     34.21 o 
  -6  24   1     3893.71     3980.33     70.09 o 
  -5  24   1    14784.27    15483.36    177.11 o 
  -4  24   1      175.33      167.77     16.34 o 
  -3  24   1     5092.49     5227.88     83.25 o 
  -2  24   1       33.95       35.14     12.51 o 
  -1  24   1    26231.41    26369.40    346.13 o 
   0  24   1    18580.36    18531.69    280.41 o 
   1  24   1     2543.37     2505.68     48.21 o 
   2  24   1      843.96      908.48     29.55 o 
   3  24   1     8308.05     8361.94    124.79 o 
   4  24   1    14223.77    14405.76    198.02 o 
   5  24   1       77.92       84.48      9.82 o 
   6  24   1     3717.02     3907.02     58.32 o 
   7  24   1     1196.56     1236.49     32.74 o 
   8  24   1     7895.07     8064.23    106.66 o 
   9  24   1     1459.71     1431.77     40.30 o 
  10  24   1     1345.78     1525.45     66.21 o 
  11  24   1        4.08       10.84     17.28 o 
 -11  25   1      102.64      118.51     24.85 o 
 -10  25   1      666.39      706.59     32.23 o 
  -9  25   1        6.94      -10.70     11.97 o 
  -8  25   1      351.93      329.12     23.84 o 
  -7  25   1      428.72      478.67     25.37 o 
  -6  25   1        3.12       -1.81      9.26 o 
  -5  25   1      380.42      469.91     26.35 o 
  -4  25   1      199.75      208.94     17.91 o 
  -3  25   1       70.83       75.46     11.77 o 
  -2  25   1     1389.19     1419.89     33.64 o 
  -1  25   1       58.10       99.76     28.93 o 
   0  25   1        0.83       29.57     10.44 o 
   1  25   1        3.98       13.28      8.75 o 
   2  25   1      288.42      320.35     35.49 o 
   3  25   1     1755.36     1695.16     43.70 o 
   4  25   1      160.94      164.77     18.80 o 
   5  25   1      207.96      159.98     23.09 o 
   6  25   1      822.49      860.76     23.61 o 
   7  25   1       57.29       57.57     11.46 o 
   8  25   1        0.45       16.75     10.94 o 
   9  25   1     1098.09     1032.09     34.90 o 
  10  25   1     1172.06     1188.91     53.94 o 
 -10  26   1     2339.19     2259.68    154.03 o 
  -9  26   1     2147.03     2117.06     90.68 o 
  -8  26   1      169.22      177.33     22.64 o 
  -7  26   1     2419.62     2488.71     51.98 o 
  -6  26   1      722.83      731.83     33.61 o 
  -5  26   1     5636.35     5708.56     98.97 o 
  -4  26   1      892.83      815.38     30.51 o 
  -3  26   1     1364.61     1405.94     36.55 o 
  -2  26   1       82.72       73.52     11.60 o 
  -1  26   1     4935.65     5054.82     95.72 o 
   0  26   1     1757.93     1717.89     37.92 o 
   1  26   1      891.05      865.86     28.58 o 
   2  26   1      610.36      659.06     26.04 o 
   3  26   1     3283.49     3332.99     66.13 o 
   4  26   1     3826.86     3824.52    120.99 o 
   5  26   1       44.64       25.71     14.28 o 
   6  26   1      682.16      592.90     33.98 o 
   7  26   1      608.38      607.88     30.72 o 
   8  26   1     2312.07     2356.13     52.39 o 
   9  26   1      485.02      454.64     36.93 o 
  -9  27   1       61.28       62.04     16.08 o 
  -8  27   1      281.47      284.58     21.67 o 
  -7  27   1       30.49       28.04     10.18 o 
  -6  27   1      177.31      190.05     27.00 o 
  -5  27   1        1.49        1.77     11.15 o 
  -4  27   1      147.47      141.24     16.14 o 
  -3  27   1      860.53      836.29     38.16 o 
  -2  27   1       16.79       26.46      9.24 o 
  -1  27   1        4.16       14.87      8.23 o 
   0  27   1      283.35      297.01     17.74 o 
   1  27   1     1401.06     1467.44     57.87 o 
   2  27   1      418.31      475.60     23.15 o 
   3  27   1        1.63       16.15     16.43 o 
   4  27   1       44.04       38.55     14.39 o 
   5  27   1     1630.51     1682.88     79.64 o 
   6  27   1     1989.17     1995.87     57.89 o 
   7  27   1        2.94        1.04      9.38 o 
   8  27   1       79.19       54.89     14.59 o 
   9  27   1      814.40      836.00     67.44 o 
  -9  28   1       86.45       86.08     30.60 o 
  -8  28   1      153.44      172.46     20.40 o 
  -7  28   1      107.04      119.41     20.61 o 
  -6  28   1      518.95      493.30     30.23 o 
  -5  28   1      103.94      126.82     21.86 o 
  -4  28   1       13.49       18.31     18.07 o 
  -3  28   1      108.58      140.60     15.15 o 
  -2  28   1      344.24      356.42     35.90 o 
  -1  28   1      367.29      336.88     19.14 o 
   0  28   1      512.78      572.50     24.60 o 
   1  28   1       37.55       40.13     11.10 o 
   2  28   1      756.11      811.86     29.94 o 
   3  28   1      436.42      427.32     38.34 o 
   4  28   1      690.33      699.68     56.78 o 
   5  28   1     1570.90     1509.88     48.78 o 
   6  28   1       11.34      -13.97     19.50 o 
   7  28   1      895.03      793.18     40.45 o 
   8  28   1       49.59       24.65     17.86 o 
  -8  29   1     1067.97     1100.71     68.42 o 
  -7  29   1      357.81      377.07     31.59 o 
  -6  29   1      978.27      979.65     43.56 o 
  -5  29   1       49.28       28.81     13.95 o 
  -4  29   1      320.43      318.38     22.67 o 
  -3  29   1       22.86       29.65     11.98 o 
  -2  29   1     1200.18     1088.56     32.40 o 
  -1  29   1      254.49      248.84     18.39 o 
   0  29   1     1433.93     1457.01     37.34 o 
   1  29   1       14.30        1.60     10.11 o 
   2  29   1     2015.84     2029.10     48.62 o 
   3  29   1     1521.08     1530.40     43.76 o 
   4  29   1        4.88      -12.52     23.52 o 
   5  29   1       28.35       10.06     14.36 o 
   6  29   1     1349.64     1327.00     49.25 o 
   7  29   1     2566.21     2520.61     70.21 o 
  -6  30   1      957.33     1090.13     54.57 o 
  -5  30   1      496.42      488.33     29.28 o 
  -4  30   1      355.41      314.54     23.79 o 
  -3  30   1       31.70       22.08     13.51 o 
  -2  30   1      256.51      274.12     19.56 o 
  -1  30   1     1400.76     1467.98     40.06 o 
   0  30   1     2557.78     2720.58     58.41 o 
   1  30   1      241.08      212.36     19.21 o 
   2  30   1       67.34       31.92     13.63 o 
   3  30   1        4.78       11.84     12.56 o 
   4  30   1      973.33     1005.36     41.82 o 
   5  30   1     2045.43     2103.23     87.79 o 
  -5  31   1        0.42       15.93     14.29 o 
  -4  31   1     5999.86     6193.93    105.01 o 
  -3  31   1      114.40      138.96     21.24 o 
  -2  31   1     7957.06     8278.57    134.90 o 
  -1  31   1     1934.78     1998.38     48.34 o 
   0  31   1     3331.30     3381.93     81.70 o 
   1  31   1     2163.55     2306.43     51.92 o 
   2  31   1     3560.97     3779.06     72.99 o 
   3  31   1     7025.58     7141.43    117.39 o 
   4  31   1      121.41      134.10     19.22 o 
  -2  32   1     2216.54     2389.24     55.22 o 
  -1  32   1      326.25      335.43     41.60 o 
   0  32   1       13.05       16.53     12.47 o 
   1  32   1     4145.73     4198.22     81.75 o 
 -18   0   2     4203.45     4300.42    131.62 o 
 -17   0   2     1711.21     1577.74     68.09 o 
 -16   0   2      434.36      418.11     39.66 o 
 -15   0   2    15475.72    15701.26    394.48 o 
 -14   0   2    28315.42    28679.12    459.36 o 
 -13   0   2      780.50      651.72     39.86 o 
 -12   0   2      220.92      230.37     25.65 o 
 -11   0   2    18117.33    18461.34    253.04 o 
 -10   0   2    82109.73    81366.48    853.99 o 
  -9   0   2     4754.22     4525.31     57.57 o 
  -8   0   2    18578.10    17714.79    178.44 o 
  -7   0   2     7126.61     6985.69     80.29 o 
  -6   0   2    46450.26    43622.46    515.41 o 
  -5   0   2     3255.45     2776.35     41.50 o 
  -4   0   2    10532.81    10906.95    139.58 o 
  -3   0   2    30068.58    30600.18    440.46 o 
   0   0   2     7175.34     7579.34    163.70 o 
   2   0   2    36904.28    38650.59    785.69 o 
   4   0   2   107089.72   105703.10   2116.71 o 
   5   0   2      465.72      395.27     23.73 o 
   6   0   2      347.11      418.03     13.94 o 
   7   0   2    23102.65    22456.71    209.93 o 
   8   0   2     9197.49     9562.54     99.63 o 
   9   0   2       64.09       71.95     14.25 o 
  10   0   2     4306.46     4052.86     97.99 o 
  11   0   2     6869.64     6844.57    144.14 o 
  12   0   2     9514.08     9242.60    183.63 o 
  13   0   2      449.97      493.43     40.49 o 
  14   0   2      899.07      811.67     48.11 o 
  15   0   2      215.05      176.21     30.10 o 
  16   0   2     1631.45     1648.72     71.22 o 
 -18   1   2     1269.18     1344.09     46.40 o 
 -17   1   2        6.96       -0.47     13.33 o 
 -16   1   2     1939.76     1967.25     52.44 o 
 -15   1   2      139.45      149.47     19.43 o 
 -14   1   2     1924.86     1950.37     72.52 o 
 -13   1   2     1661.82     1611.33     42.84 o 
 -12   1   2     2960.12     2926.38     52.60 o 
 -11   1   2     7626.80     7772.12     83.07 o 
 -10   1   2     1886.11     1912.89     34.84 o 
  -9   1   2    16350.17    15843.15    110.93 o 
  -8   1   2     3162.25     3225.04     32.60 o 
  -7   1   2     1668.82     1544.50     20.34 o 
  -6   1   2    12322.31    12333.93     88.83 o 
  -5   1   2     2362.25     2494.03     28.01 o 
  -4   1   2     3468.80     3451.65     41.57 o 
  -3   1   2    12393.22    12953.04    138.75 o 
  -2   1   2     1835.43     1853.96     52.12 o 
  -1   1   2      423.71      416.88     18.84 o 
   0   1   2     5509.31     5968.32    132.97 o 
   1   1   2     1782.60     1789.25     56.68 o 
   2   1   2       49.60      109.07     13.48 o 
   3   1   2     3314.32     3468.92    154.98 o 
   4   1   2    16846.45    17807.02    157.09 o 
   5   1   2    24682.27    25214.32    177.48 o 
   6   1   2     1659.41     1748.90     22.13 o 
   7   1   2     3242.67     3141.35     49.85 o 
   8   1   2      293.93      296.56     13.85 o 
   9   1   2     3464.28     3408.83     55.00 o 
  10   1   2     4615.52     4659.97     75.92 o 
  11   1   2     3887.37     3830.54     69.37 o 
  12   1   2      587.58      633.86     29.58 o 
  13   1   2      309.42      321.32     23.74 o 
  14   1   2     1812.20     1870.69     54.64 o 
  15   1   2       35.65       59.86     16.06 o 
  16   1   2      108.05       81.10     18.38 o 
 -18   2   2     3812.80     4080.52     92.31 o 
 -17   2   2      828.67      879.55     36.79 o 
 -16   2   2      112.78       94.23     17.10 o 
 -15   2   2     3743.40     3645.88     71.84 o 
 -14   2   2     8844.36     9019.60    128.19 o 
 -13   2   2     3926.51     4032.76     95.54 o 
 -12   2   2      123.24      145.83     14.24 o 
 -11   2   2     7841.59     7856.72     83.93 o 
 -10   2   2     2920.12     3067.01     36.26 o 
  -9   2   2     1263.38     1270.80     20.06 o 
  -8   2   2       12.00       25.32      4.27 o 
  -7   2   2    16276.35    16011.77    108.22 o 
  -6   2   2    18922.91    17330.99    119.92 o 
  -5   2   2     4096.13     3887.01     43.52 o 
  -4   2   2     2343.56     2327.01     31.61 o 
  -3   2   2    29736.25    30498.24    358.62 o 
   0   2   2       66.46       65.46      9.94 o 
   1   2   2     7525.79     7644.92    171.32 o 
   2   2   2    54953.39    55133.31   1109.04 o 
   4   2   2     1817.28     1880.84     27.73 o 
   5   2   2     5230.91     5431.00     61.01 o 
   6   2   2    17309.73    16722.46    125.03 o 
   7   2   2    39775.12    40126.64    265.49 o 
   8   2   2     3789.14     3964.96     43.68 o 
   9   2   2     2626.29     2558.90     38.10 o 
  10   2   2       16.25       12.40      8.21 o 
  11   2   2    12487.31    12430.36    158.98 o 
  12   2   2     1778.92     1760.29     71.85 o 
  13   2   2     2579.69     2647.12     66.03 o 
  14   2   2     1408.10     1281.17     41.92 o 
  15   2   2      424.88      417.07     28.59 o 
  16   2   2     1807.63     1846.88     53.20 o 
 -18   3   2        0.92       -2.10     15.54 o 
 -17   3   2      579.03      573.47     32.92 o 
 -16   3   2     1024.60     1019.35     37.73 o 
 -15   3   2       48.96       53.08     14.17 o 
 -14   3   2     2250.21     2295.99     53.52 o 
 -13   3   2      545.78      524.55     25.38 o 
 -12   3   2       16.05       41.60     14.13 o 
 -11   3   2     4486.91     4510.72     53.40 o 
 -10   3   2       30.89       30.60      5.98 o 
  -9   3   2     2387.70     2437.60     33.08 o 
  -8   3   2     1795.01     1635.69     23.88 o 
  -7   3   2       30.83       47.61      7.48 o 
  -6   3   2     1185.95     1212.34     16.74 o 
  -5   3   2       17.63       36.91      4.30 o 
  -4   3   2     2400.69     2427.19     56.57 o 
  -3   3   2    12205.55    12716.28    192.71 o 
  -2   3   2      235.44      289.63     11.57 o 
  -1   3   2     3016.96     3238.96     54.34 o 
   0   3   2     3195.80     3374.55     57.24 o 
   1   3   2     4310.39     4385.01    107.15 o 
   2   3   2    38737.56    40029.17    813.91 o 
   3   3   2     8078.86     8672.40    179.66 o 
   4   3   2     7575.25     6862.50     59.36 o 
   5   3   2    12424.89    11838.69     90.62 o 
   6   3   2       80.25       77.27      6.51 o 
   7   3   2     2152.05     2070.26     30.36 o 
   8   3   2     4076.23     4017.87     46.45 o 
   9   3   2    10565.34    10810.70     97.94 o 
  10   3   2     1990.14     1856.55     37.66 o 
  11   3   2      336.04      351.84     22.78 o 
  12   3   2      122.03      139.64     17.20 o 
  13   3   2     4460.11     4474.14     83.84 o 
  14   3   2     3794.97     3885.66     75.69 o 
  15   3   2       52.05       52.88     16.68 o 
  16   3   2      169.85      135.70     20.63 o 
 -17   4   2     1214.55     1211.27     41.87 o 
 -16   4   2      464.52      455.40     29.32 o 
 -15   4   2     1613.81     1668.74     45.86 o 
 -14   4   2     1613.19     1608.75     43.78 o 
 -13   4   2     1869.15     1889.37     42.43 o 
 -12   4   2     1241.94     1186.84     25.91 o 
 -11   4   2     1969.05     2025.51     30.78 o 
 -10   4   2     2811.73     2749.42     35.22 o 
  -9   4   2     1316.72     1191.03     26.64 o 
  -8   4   2      133.97      130.82     10.06 o 
  -7   4   2     6162.82     6116.22     49.20 o 
  -6   4   2     8904.21     8968.79     71.66 o 
  -5   4   2      179.87      156.16      8.20 o 
  -4   4   2     5890.94     5933.28     95.36 o 
  -3   4   2       42.43       85.49      6.87 o 
  -2   4   2     1214.96     1245.40     27.19 o 
  -1   4   2     2324.63     2485.82     46.44 o 
   0   4   2    33481.63    35635.62    716.77 o 
   1   4   2    12614.13    12293.35    149.16 o 
   3   4   2     1760.40     1717.73     35.03 o 
   4   4   2     7804.05     7880.62     71.01 o 
   5   4   2      510.64      576.18     14.28 o 
   6   4   2    39049.77    39719.61    311.36 o 
   7   4   2    10051.97    10250.19     97.50 o 
   8   4   2      492.56      498.79     20.59 o 
   9   4   2     3127.46     3216.28     40.13 o 
  10   4   2     1841.21     1850.09     30.67 o 
  11   4   2     6954.67     6892.42     87.16 o 
  12   4   2      995.57      979.42     34.99 o 
  13   4   2     2448.48     2459.22     76.85 o 
  14   4   2      437.25      463.85     28.58 o 
  15   4   2     4489.27     4557.37    128.75 o 
  16   4   2      175.21      204.39     22.65 o 
 -17   5   2      524.63      547.45     31.25 o 
 -16   5   2        1.59        1.42     12.48 o 
 -15   5   2      403.19      380.18     25.05 o 
 -14   5   2     1062.34     1048.83     33.06 o 
 -13   5   2     1047.62     1092.93     34.60 o 
 -12   5   2     2041.03     2016.93     43.03 o 
 -11   5   2       10.58       51.55      7.80 o 
 -10   5   2      130.10      129.19      9.00 o 
  -9   5   2     2441.95     2447.54     34.33 o 
  -8   5   2     2687.09     2748.13     31.13 o 
  -7   5   2     8025.12     7477.68     60.51 o 
  -6   5   2      782.98      765.65     14.49 o 
  -5   5   2     8875.59     8568.28    102.75 o 
  -4   5   2      853.48      875.96     21.92 o 
  -3   5   2    12481.64    12521.22    205.96 o 
  -1   5   2     8896.57     9561.07    195.52 o 
   0   5   2     3040.20     3298.89     76.48 o 
   1   5   2     1546.72     1483.18     28.73 o 
   2   5   2    70620.73    69674.38   1477.20 o 
   3   5   2    12712.46    12336.73    179.86 o 
   4   5   2     6206.44     6661.86     72.51 o 
   5   5   2     5376.55     5374.94     47.63 o 
   6   5   2    21999.24    21491.42    165.69 o 
   7   5   2     1653.70     1780.13     32.25 o 
   8   5   2      166.94      186.31     12.03 o 
   9   5   2     5568.62     5453.99     56.49 o 
  10   5   2     7930.59     7959.84     76.19 o 
  11   5   2     1738.38     1775.33     38.09 o 
  12   5   2      555.91      535.26     28.05 o 
  13   5   2      211.60      206.86     19.97 o 
  14   5   2      858.41      891.53     46.45 o 
  15   5   2     4786.21     4902.47     87.72 o 
  16   5   2     1757.25     1872.33     51.76 o 
 -17   6   2      147.70      123.66     18.39 o 
 -16   6   2      368.45      342.64     25.64 o 
 -15   6   2      561.20      525.11     28.04 o 
 -14   6   2     1761.78     1736.05     41.30 o 
 -13   6   2       49.05       41.95     10.24 o 
 -12   6   2     3783.03     3797.45     46.66 o 
 -11   6   2      191.25      218.79     11.80 o 
 -10   6   2     5480.58     5292.42     61.69 o 
  -9   6   2     1536.39     1500.42     25.30 o 
  -8   6   2     3002.56     3176.01     35.84 o 
  -7   6   2       34.75       26.40      5.78 o 
  -6   6   2      737.61     1030.30     15.55 o 
  -5   6   2     5397.08     5634.25     71.42 o 
  -4   6   2      506.03      582.58     17.90 o 
  -3   6   2     9685.50    10301.95    162.32 o 
  -1   6   2       14.18       60.83      7.09 o 
   1   6   2      135.36      140.51     15.19 o 
   2   6   2    30176.06    30456.08    312.06 o 
   3   6   2     8460.60     8333.53    114.33 o 
   4   6   2     4084.80     3806.00     45.75 o 
   5   6   2      834.84      710.03     17.16 o 
   6   6   2     5265.30     5238.72     48.77 o 
   7   6   2     5361.02     5222.84     53.31 o 
   8   6   2      905.62      992.63     19.64 o 
   9   6   2     2144.23     2149.04     31.41 o 
  10   6   2      116.56      119.89     10.83 o 
  11   6   2     1530.16     1582.47     29.52 o 
  12   6   2      240.30      233.58     17.41 o 
  13   6   2     2573.52     2604.05     56.56 o 
  14   6   2        3.55       -5.19     13.03 o 
  15   6   2     1188.60     1233.63     40.77 o 
 -17   7   2      370.69      430.42     39.56 o 
 -16   7   2     3629.18     3751.35     68.74 o 
 -15   7   2     1225.99     1268.42     37.46 o 
 -14   7   2     3898.66     3953.98     65.64 o 
 -13   7   2    10421.60    10544.32    109.62 o 
 -12   7   2     6926.40     6916.45     73.65 o 
 -11   7   2     9265.76     9256.02     88.42 o 
 -10   7   2       16.57       36.94      6.53 o 
  -9   7   2    20032.04    19815.63    157.59 o 
  -8   7   2       36.03       41.11      5.61 o 
  -7   7   2    23524.52    23499.33    179.55 o 
  -6   7   2     9350.10     9366.74     90.48 o 
  -5   7   2    23634.14    23738.59    223.47 o 
  -4   7   2     4073.80     3956.41     73.76 o 
  -3   7   2    12646.88    12693.39    255.22 o 
  -1   7   2       12.70       16.27     13.22 o 
   0   7   2     9801.67    10108.22    208.75 o 
   1   7   2     1002.80      809.38     31.69 o 
   2   7   2    74741.91    74872.54   1594.53 o 
   3   7   2     5014.92     4790.24     64.51 o 
   4   7   2    13517.37    14188.95    156.66 o 
   5   7   2      115.60      149.61      7.98 o 
   6   7   2    33260.07    32953.15    359.79 o 
   7   7   2    24858.87    24316.64    186.28 o 
   8   7   2     2896.38     2814.27     50.28 o 
   9   7   2      113.92      146.84     12.90 o 
  10   7   2     3256.53     3084.48     40.48 o 
  11   7   2    16765.47    16635.69    139.55 o 
  12   7   2     2940.78     2900.96     50.26 o 
  13   7   2       52.77       45.32     14.20 o 
  14   7   2      249.80      268.76     22.01 o 
  15   7   2     3219.96     3165.00     63.53 o 
 -17   8   2     5311.37     5553.03    131.86 o 
 -16   8   2      905.27      788.49     65.89 o 
 -15   8   2     3717.89     3777.08    131.89 o 
 -14   8   2     2443.52     2485.67     41.65 o 
 -13   8   2     4536.92     4517.30     59.29 o 
 -12   8   2    11915.20    11877.48    109.12 o 
 -11   8   2        1.10        0.43      7.35 o 
 -10   8   2    11445.47    11468.01    105.64 o 
  -9   8   2      247.14      235.88     12.78 o 
  -8   8   2    40878.19    41277.77    345.77 o 
  -7   8   2     9785.05     9389.28     86.58 o 
  -6   8   2    31819.15    32311.27    271.97 o 
  -5   8   2     1112.61      994.25     24.56 o 
  -4   8   2    29233.63    28647.65    333.55 o 
  -3   8   2    24219.85    23641.59    230.96 o 
  -2   8   2    19150.45    19440.41    403.79 o 
   1   8   2     8161.62     7433.59    164.20 o 
   2   8   2     1716.07     1781.23     37.11 o 
   3   8   2    19748.71    19734.65    308.22 o 
   4   8   2      742.49      737.16     21.53 o 
   5   8   2    15924.33    15639.37    191.71 o 
   6   8   2     3999.52     3822.24     41.53 o 
   7   8   2     3232.39     3081.18     36.32 o 
   8   8   2     2063.08     2052.75     31.79 o 
   9   8   2     2643.91     2553.51     38.22 o 
  10   8   2     4248.29     4342.30     59.31 o 
  11   8   2      105.76      117.88     12.82 o 
  12   8   2      927.33      970.03     25.94 o 
  13   8   2       64.13       62.66     11.77 o 
  14   8   2     2336.84     2373.63     50.83 o 
  15   8   2      206.97      179.09     33.72 o 
 -17   9   2       96.32      110.21     45.79 o 
 -16   9   2      236.20      197.13     25.40 o 
 -15   9   2        4.75      -10.95     12.21 o 
 -14   9   2     2297.40     2258.82     52.21 o 
 -13   9   2     1247.06     1209.08     40.27 o 
 -12   9   2     3884.21     3746.79     58.59 o 
 -11   9   2     3812.26     3722.82     55.78 o 
 -10   9   2      470.32      356.58     17.16 o 
  -9   9   2     7043.16     7115.34     80.32 o 
  -8   9   2       83.12       90.59     14.59 o 
  -7   9   2     4160.57     4032.31     47.45 o 
  -6   9   2     8091.00     8029.60    150.78 o 
  -5   9   2       15.23       46.03      8.00 o 
  -4   9   2      920.13     1060.76     25.62 o 
  -3   9   2     3676.28     3525.89     61.73 o 
  -2   9   2     7628.60     7643.85    112.47 o 
  -1   9   2     1428.64     1697.52     30.43 o 
   0   9   2     1126.32     1213.97     15.91 o 
   1   9   2     1540.72     1225.54     36.98 o 
   2   9   2    10250.87    10083.10    161.17 o 
   3   9   2      338.73      349.59     49.60 o 
   4   9   2        0.02       11.13      5.34 o 
   5   9   2       14.19        5.78      6.99 o 
   6   9   2    20608.92    19624.25    197.77 o 
   7   9   2     2288.93     2262.83     36.29 o 
   8   9   2      228.43      222.97     12.56 o 
   9   9   2     1469.17     1471.22     26.26 o 
  10   9   2     5398.10     5382.92     63.08 o 
  11   9   2     2090.73     1949.73     37.18 o 
  12   9   2     1491.00     1541.70     30.47 o 
  13   9   2     2282.22     2306.83     63.88 o 
  15   9   2     2137.96     1870.87    119.91 o 
 -17  10   2     5585.63     5799.63    225.07 o 
 -16  10   2     3413.98     3375.46    118.98 o 
 -15  10   2       12.21       -8.95     15.92 o 
 -14  10   2      739.03      784.19     30.09 o 
 -13  10   2     4558.70     4525.97     66.69 o 
 -12  10   2     8844.31     8847.34    103.09 o 
 -11  10   2       39.47       35.20      8.49 o 
 -10  10   2     3644.31     3528.50     50.19 o 
  -9  10   2     2852.22     2947.52     41.76 o 
  -8  10   2    33982.69    33548.25    320.62 o 
  -7  10   2     6346.68     6110.65     88.22 o 
  -6  10   2     7381.13     7080.08    131.53 o 
  -5  10   2      506.26      495.11     17.56 o 
  -4  10   2    60916.37    60983.30    900.57 o 
  -3  10   2    72647.97    74956.79   1603.73 o 
  -2  10   2      305.98      375.72     15.66 o 
  -1  10   2     2968.45     2678.64     56.47 o 
   0  10   2    10281.11    10259.98    110.55 o 
   1  10   2    33129.52    32477.53    295.14 o 
   2  10   2     3961.85     3788.25     56.62 o 
   3  10   2     2901.80     2767.76     66.14 o 
   4  10   2      147.47      152.65     14.11 o 
   5  10   2     8427.12     8027.10     92.61 o 
   6  10   2     4660.62     4660.41     69.99 o 
   7  10   2      424.01      366.75     22.03 o 
   8  10   2      576.54      597.69     24.00 o 
   9  10   2     2005.13     1975.69     44.70 o 
  10  10   2     6447.05     6375.37     93.99 o 
  11  10   2      768.10      745.49     53.12 o 
  12  10   2      466.53      423.74     27.41 o 
  13  10   2       59.61       75.24     54.50 o 
  14  10   2      564.88      529.70     81.60 o 
 -17  11   2        2.56       29.27     43.47 o 
 -16  11   2      193.79      123.71     35.81 o 
 -15  11   2       28.50       61.42     19.60 o 
 -14  11   2      652.64      580.02     32.19 o 
 -13  11   2        3.83        6.37     11.45 o 
 -12  11   2      117.36      124.36     16.74 o 
 -11  11   2      618.08      639.34     28.72 o 
 -10  11   2      150.91      108.39     13.52 o 
  -9  11   2     1822.10     1630.85     50.23 o 
  -8  11   2      491.17      484.55     26.06 o 
  -7  11   2     4309.97     4253.43     76.89 o 
  -6  11   2      408.10      410.19     24.86 o 
  -5  11   2     2897.43     2979.81     53.02 o 
  -4  11   2     8298.12     8167.69     78.18 o 
  -3  11   2       83.66       57.18      5.04 o 
  -2  11   2     6317.29     6495.78     70.82 o 
  -1  11   2     4840.43     5116.12     64.67 o 
   0  11   2    28277.04    29425.30    348.40 o 
   1  11   2     8493.17     7786.18    119.33 o 
   2  11   2      148.79      240.89     11.83 o 
   3  11   2     7401.37     7163.08    176.92 o 
   4  11   2      581.16      509.56     23.94 o 
   5  11   2    18503.19    18294.02    208.16 o 
   6  11   2    14329.87    13853.74    148.32 o 
   7  11   2     4423.54     4400.38     65.85 o 
   8  11   2      220.05      221.53     16.97 o 
   9  11   2     6491.43     6408.04     91.42 o 
  10  11   2    12772.16    12572.17    181.31 o 
  11  11   2       33.22       46.11     13.97 o 
  12  11   2      875.90      835.78     34.92 o 
  13  11   2     1475.67     1463.15     52.67 o 
  14  11   2     8047.06     8158.76    283.71 o 
 -16  12   2     2369.50     2410.58    102.79 o 
 -15  12   2     5920.64     5876.69    113.34 o 
 -14  12   2     6917.96     6760.38    105.69 o 
 -13  12   2       23.88       47.23     13.53 o 
 -12  12   2      355.75      333.43     23.27 o 
 -11  12   2     2099.38     2111.22     47.65 o 
 -10  12   2    10585.41    10160.12    124.37 o 
  -9  12   2     7639.11     7429.25     95.83 o 
  -8  12   2     4180.22     4287.40     63.19 o 
  -7  12   2     1814.82     1780.49     55.31 o 
  -6  12   2     7560.08     7787.65    207.26 o 
  -5  12   2    26130.36    26012.84    272.56 o 
  -4  12   2    17481.76    17293.20    152.31 o 
  -3  12   2     3496.30     3665.03     41.33 o 
  -2  12   2     1226.27     1200.18     38.90 o 
  -1  12   2    13457.11    13313.86    148.26 o 
   0  12   2    20347.04    20357.58    217.78 o 
   1  12   2     2042.58     1870.43     27.66 o 
   2  12   2     1207.51     1458.21     25.06 o 
   3  12   2     4448.44     4393.96    120.62 o 
   4  12   2     5012.08     5029.28    142.23 o 
   5  12   2      199.99      206.34     15.66 o 
   6  12   2       25.62       44.31     12.88 o 
   7  12   2     2477.13     2424.12     63.77 o 
   8  12   2     5394.23     5439.02     85.08 o 
   9  12   2     8598.26     8180.97    108.71 o 
  10  12   2     1120.75     1030.53     47.80 o 
  11  12   2     2515.97     2435.53     55.46 o 
  12  12   2      721.29      722.39     35.52 o 
  13  12   2     6667.91     6698.38    115.33 o 
  14  12   2     1335.50     1267.02     82.93 o 
  15  12   2      498.96      545.19     87.66 o 
 -16  13   2     1124.03     1027.96     51.51 o 
 -15  13   2      925.16      861.47     64.31 o 
 -14  13   2      591.64      568.12     32.86 o 
 -13  13   2     3030.57     3220.51     65.81 o 
 -12  13   2     1277.98     1237.72     53.12 o 
 -11  13   2     2796.03     2614.24     66.41 o 
 -10  13   2       47.12       46.39     10.97 o 
  -9  13   2    10567.86    10003.54    119.86 o 
  -8  13   2      108.47      106.37     11.49 o 
  -7  13   2     7067.50     6707.74     82.98 o 
  -6  13   2     2237.36     2024.49     51.43 o 
  -5  13   2    12237.85    12509.73    129.70 o 
  -4  13   2      592.15      654.51     14.37 o 
  -3  13   2     2462.24     2508.34     53.18 o 
  -2  13   2     6233.78     6179.66     78.44 o 
  -1  13   2     6695.38     6784.00     83.70 o 
   0  13   2     1320.46     1251.94     43.83 o 
   1  13   2     5808.77     5866.11     58.18 o 
   2  13   2     4975.63     5025.88     58.15 o 
   3  13   2      382.53      355.50     28.13 o 
   5  13   2       67.06       58.16      8.86 o 
   6  13   2     1184.51     1232.85     30.22 o 
   7  13   2      118.86      135.47     13.29 o 
   8  13   2      667.68      700.82     26.16 o 
   9  13   2       12.24       36.55     11.45 o 
  10  13   2      824.39      864.57     40.30 o 
  11  13   2       82.01       85.02     15.35 o 
  12  13   2     1574.98     1557.25     66.68 o 
  13  13   2      120.77      115.54     19.87 o 
  14  13   2     1120.23     1165.38    266.73 o 
 -16  14   2     2045.10     2177.47     68.13 o 
 -15  14   2     2395.76     2385.87     69.31 o 
 -14  14   2     1467.73     1471.15     46.30 o 
 -13  14   2     1539.92     1536.59     45.33 o 
 -12  14   2     2351.07     2214.90     51.69 o 
 -11  14   2     5867.54     5738.07     87.35 o 
 -10  14   2     9661.65     9540.71    121.67 o 
  -9  14   2     7846.80     7667.65     99.11 o 
  -8  14   2      301.97      267.23     16.61 o 
  -7  14   2     3643.39     3715.99     55.09 o 
  -6  14   2     3999.33     4285.16     58.47 o 
  -5  14   2    22394.54    23340.69    445.87 o 
  -4  14   2    17579.13    18080.64    174.22 o 
  -3  14   2     9595.34     9875.02    119.38 o 
  -2  14   2     8425.72     8065.73     95.61 o 
  -1  14   2    13385.96    13647.65    135.82 o 
   0  14   2     2236.62     2286.76     39.58 o 
   1  14   2     3549.19     3732.03     40.23 o 
   2  14   2     9491.99     9349.69    113.58 o 
   3  14   2     7936.67     7811.94    221.09 o 
   4  14   2     4179.65     4088.49    111.33 o 
   5  14   2      530.68      508.03     18.61 o 
   6  14   2        5.26       21.02      8.12 o 
   7  14   2     3153.70     3106.00     53.99 o 
   8  14   2     5201.31     5190.11     77.93 o 
   9  14   2     1076.57     1037.11     33.46 o 
  10  14   2     1295.89     1232.24     38.08 o 
  11  14   2      160.84      171.74     18.86 o 
  12  14   2     3998.73     4061.13     94.73 o 
  13  14   2     3786.78     3662.38     76.16 o 
  14  14   2       71.39       38.70     26.96 o 
 -16  15   2     2267.49     2295.55     80.52 o 
 -15  15   2     4212.14     4272.09     84.54 o 
 -14  15   2     2261.27     2314.52     57.95 o 
 -13  15   2     3984.79     3943.67     75.36 o 
 -12  15   2     1569.90     1516.03     42.77 o 
 -11  15   2     2608.66     2551.88     53.91 o 
 -10  15   2      702.56      721.85     39.83 o 
  -9  15   2    13356.74    13405.55    151.47 o 
  -8  15   2       56.93       90.99     14.22 o 
  -7  15   2    10054.59     9950.78    112.74 o 
  -6  15   2      307.63      303.65     27.20 o 
  -5  15   2    33310.44    32903.05    315.56 o 
  -4  15   2     2983.99     2966.12     32.50 o 
  -3  15   2    17380.70    17078.76    170.32 o 
  -2  15   2    11787.64    11997.79    123.14 o 
  -1  15   2    20221.32    21277.10    204.16 o 
   0  15   2    13468.11    13518.53    197.03 o 
   1  15   2      781.78      910.85     33.82 o 
   2  15   2    18594.65    18403.04    163.49 o 
   3  15   2       16.33       39.23      6.76 o 
   4  15   2    10414.93    10311.25    111.46 o 
   5  15   2     1100.95     1127.94     27.25 o 
   6  15   2    11912.04    11903.20    133.33 o 
   7  15   2      222.67      211.63     16.99 o 
   8  15   2     6993.85     6525.73     91.46 o 
   9  15   2     3108.53     3097.90     59.41 o 
  10  15   2      567.71      572.94     29.76 o 
  11  15   2     1891.04     1875.19     65.94 o 
  12  15   2     1090.63     1053.75     56.31 o 
  13  15   2     4222.10     4221.78     83.02 o 
  14  15   2       84.52       43.24     19.52 o 
 -15  16   2      910.76      903.31     42.45 o 
 -14  16   2     1123.61     1107.88     41.58 o 
 -13  16   2     4083.99     4122.17     78.01 o 
 -12  16   2     3180.35     3130.32     63.48 o 
 -11  16   2     2959.04     2863.09     58.26 o 
 -10  16   2     1292.78     1184.98     35.89 o 
  -9  16   2     4879.82     4801.83     73.09 o 
  -8  16   2    12502.54    12695.24    141.72 o 
  -7  16   2     3832.22     3751.67     93.00 o 
  -6  16   2     1136.84     1171.72     43.10 o 
  -5  16   2     4820.70     4831.93     55.52 o 
  -4  16   2    10214.66    10507.20     91.07 o 
  -3  16   2     1181.59     1254.60     25.02 o 
  -2  16   2     4169.81     4201.74     52.57 o 
  -1  16   2     1523.15     1489.22     25.09 o 
   0  16   2     7945.93     7948.87    145.82 o 
   1  16   2     4839.81     4970.24     68.48 o 
   2  16   2     3286.26     3474.72     41.09 o 
   3  16   2      749.73      705.76     22.15 o 
   4  16   2     5330.85     5308.26     67.06 o 
   5  16   2     1994.70     2070.68     38.51 o 
   6  16   2     1265.26     1268.04     37.79 o 
   7  16   2      496.14      500.09     23.89 o 
   8  16   2      587.41      602.62     27.13 o 
   9  16   2     3330.45     3069.34     87.02 o 
  10  16   2     1974.91     1863.36     47.48 o 
  11  16   2        4.53       10.78     12.43 o 
  12  16   2       84.68       77.62     17.19 o 
  13  16   2     1012.96     1036.05     43.63 o 
  14  16   2      416.73      409.46     38.92 o 
 -15  17   2     1997.09     2051.65     64.34 o 
 -14  17   2      828.45      878.28     40.26 o 
 -13  17   2     4471.32     4406.09    119.83 o 
 -12  17   2      673.05      664.65     43.79 o 
 -11  17   2     3773.64     3664.22     67.41 o 
 -10  17   2     1076.27     1038.45     33.44 o 
  -9  17   2    10112.40     9885.64    120.97 o 
  -8  17   2       74.32       99.66     14.46 o 
  -7  17   2    11278.43    11396.08    126.71 o 
  -6  17   2      255.42      232.21     13.70 o 
  -5  17   2    23592.73    23839.26    209.87 o 
  -4  17   2     7758.38     7739.99     86.74 o 
  -3  17   2     8489.03     8693.65     96.49 o 
  -2  17   2    15660.62    15943.74    191.20 o 
  -1  17   2     5934.19     6204.75     70.39 o 
   0  17   2    11891.20    12104.25    217.34 o 
   1  17   2      471.56      560.49     18.47 o 
   2  17   2     1717.44     1748.55     26.93 o 
   3  17   2      390.11      385.67     19.85 o 
   4  17   2    10744.13    10767.81    116.39 o 
   5  17   2     2109.09     2079.79     44.11 o 
   6  17   2      325.61      295.30     17.72 o 
   7  17   2        0.53       -6.99      8.87 o 
   8  17   2     5400.21     5295.40     93.27 o 
   9  17   2     4222.86     4168.37     71.88 o 
  10  17   2      369.41      340.80     24.40 o 
  11  17   2       29.58       20.96     14.07 o 
  12  17   2     3074.27     3114.71     93.71 o 
  13  17   2     2882.27     2836.65     75.04 o 
 -15  18   2      888.73      828.14     52.20 o 
 -14  18   2      433.50      409.13     30.11 o 
 -13  18   2     5566.92     5502.87     93.37 o 
 -12  18   2    10401.21    10001.04    133.78 o 
 -11  18   2        5.69       23.34     11.24 o 
 -10  18   2     3434.86     3392.72     81.79 o 
  -9  18   2     3052.00     2963.00     54.90 o 
  -8  18   2    14721.06    14683.19    160.23 o 
  -7  18   2    15701.79    15698.93    164.66 o 
  -6  18   2     1388.30     1378.16     28.98 o 
  -5  18   2     2055.19     2098.79     39.63 o 
  -4  18   2     1708.75     1705.10     45.77 o 
  -3  18   2    13787.52    14335.79    147.94 o 
  -2  18   2      733.77      859.65     19.49 o 
  -1  18   2     1330.33     1484.00     24.98 o 
   0  18   2      926.12      883.91     18.50 o 
   1  18   2    10167.35    10477.44    126.43 o 
   2  18   2     3642.16     3647.31     51.26 o 
   3  18   2     1884.84     1921.53     29.20 o 
   4  18   2     1347.48     1262.58     27.56 o 
   5  18   2     7677.78     7720.97     93.34 o 
   6  18   2     8859.16     8716.13    106.02 o 
   7  18   2        5.94       18.01     10.18 o 
   8  18   2     2215.69     2113.18     47.12 o 
   9  18   2       67.17       65.03     13.03 o 
  10  18   2     3415.02     3351.63     66.35 o 
  11  18   2     2470.72     2453.56     82.79 o 
  12  18   2      190.59      191.16     29.23 o 
  13  18   2      894.37      878.16     57.91 o 
 -14  19   2        7.32        8.54     14.24 o 
 -13  19   2       11.99       16.19     14.27 o 
 -12  19   2        1.38        2.31     12.33 o 
 -11  19   2       20.04       29.96     11.74 o 
 -10  19   2       95.91      129.82     18.12 o 
  -9  19   2       49.02       67.93     12.23 o 
  -8  19   2      172.64      172.56     15.01 o 
  -7  19   2       77.58       81.86     10.76 o 
  -6  19   2     1224.13     1180.47     28.70 o 
  -5  19   2     1489.90     1469.75     44.27 o 
  -4  19   2      358.10      325.78     22.46 o 
  -3  19   2      953.56     1034.56     23.07 o 
  -2  19   2     4011.16     4028.74     51.56 o 
  -1  19   2     3061.35     3068.49     40.50 o 
   0  19   2       48.52       50.00      8.49 o 
   1  19   2      552.18      587.45     20.56 o 
   2  19   2      574.69      518.31     21.64 o 
   3  19   2    15956.79    15988.56    143.76 o 
   4  19   2     4616.42     4706.66     71.77 o 
   5  19   2     1064.25     1078.21     27.51 o 
   6  19   2       73.57       84.23     11.88 o 
   7  19   2    14553.79    14063.94    158.49 o 
   8  19   2     4850.08     4770.20     84.67 o 
   9  19   2        9.60        5.06     10.22 o 
  10  19   2     1077.99     1097.31     37.52 o 
  11  19   2     3476.38     3403.46     70.58 o 
  12  19   2     7929.92     7744.01    129.66 o 
  13  19   2      787.06      624.21     76.39 o 
 -14  20   2       23.13       15.07     19.30 o 
 -13  20   2       25.00       38.50     17.86 o 
 -12  20   2       96.89       74.65     16.07 o 
 -11  20   2     1143.02     1038.13     48.82 o 
 -10  20   2      233.35      218.76     18.39 o 
  -9  20   2      433.34      454.18     23.98 o 
  -8  20   2      394.99      391.50     21.15 o 
  -7  20   2      458.56      494.93     28.51 o 
  -6  20   2     1640.03     1626.51     44.70 o 
  -5  20   2       74.11       99.74     11.30 o 
  -4  20   2       44.05       48.77      7.45 o 
  -3  20   2      614.35      661.16     22.70 o 
  -2  20   2     1117.97     1045.55     20.46 o 
  -1  20   2     2454.90     2592.44     56.36 o 
   0  20   2       32.87       23.42      9.41 o 
   1  20   2      330.98      326.67     15.81 o 
   2  20   2      368.85      407.23     19.75 o 
   3  20   2      265.25      265.30     12.48 o 
   4  20   2      334.72      358.01     18.78 o 
   5  20   2      110.64      131.90     12.44 o 
   6  20   2        3.03       16.27     10.04 o 
   7  20   2        9.66        7.64     13.17 o 
   8  20   2      151.56      138.64     16.09 o 
   9  20   2       21.59       23.43     11.31 o 
  10  20   2        2.56       22.33     13.00 o 
  11  20   2      739.90      664.80     35.96 o 
  12  20   2      981.11      975.72     79.24 o 
 -13  21   2      202.21      225.88     23.43 o 
 -12  21   2       45.29       44.63     15.01 o 
 -11  21   2       55.80       68.24     14.63 o 
 -10  21   2        2.08        4.99     10.07 o 
  -9  21   2     1211.57     1174.20     33.70 o 
  -8  21   2      843.65      815.60     26.66 o 
  -7  21   2       20.24       12.99      8.56 o 
  -6  21   2      209.52      242.15     19.11 o 
  -5  21   2     1091.30     1087.05     32.47 o 
  -4  21   2      124.96      138.73     10.67 o 
  -3  21   2      105.96      106.09     11.65 o 
  -2  21   2     1453.16     1543.93     53.53 o 
  -1  21   2     9845.20     9905.23    149.83 o 
   0  21   2      370.66      357.03     22.35 o 
   1  21   2      791.20      798.35     97.90 o 
   2  21   2      870.11      898.07     29.91 o 
   3  21   2     9596.23     9770.69    118.92 o 
   4  21   2     6738.35     6888.86    101.20 o 
   5  21   2      386.85      386.62     18.72 o 
   6  21   2        0.70       11.14      9.23 o 
   7  21   2     3211.99     3312.02     64.96 o 
   8  21   2     9631.58     9440.96    135.27 o 
   9  21   2      357.00      337.24     23.72 o 
  10  21   2      234.09      207.02     28.62 o 
  11  21   2     1320.06     1257.33     43.27 o 
  12  21   2     3627.18     3281.95    308.92 o 
 -13  22   2     2553.48     2413.73     77.39 o 
 -12  22   2     3581.53     3551.38     70.44 o 
 -11  22   2       25.54       12.12     12.21 o 
 -10  22   2      645.63      617.76     28.98 o 
  -9  22   2      331.31      296.59     20.33 o 
  -8  22   2     9449.50     9389.14    113.40 o 
  -7  22   2       55.02       66.09     13.12 o 
  -6  22   2     6593.75     6587.66     93.07 o 
  -5  22   2      638.76      524.82     27.66 o 
  -4  22   2     5599.59     5646.76     74.52 o 
  -3  22   2     7632.95     7701.28    127.69 o 
  -2  22   2      165.08      165.13     25.08 o 
  -1  22   2     3923.29     4012.98     78.17 o 
   0  22   2      419.39      430.03     38.72 o 
   1  22   2     8526.87     8328.30    115.89 o 
   2  22   2     3768.77     3722.48     95.39 o 
   3  22   2     1538.00     1500.99     32.32 o 
   4  22   2      909.47      937.23     23.07 o 
   5  22   2     4367.67     4438.98     62.97 o 
   6  22   2     4490.22     4546.02     77.67 o 
   7  22   2      736.91      663.60     26.56 o 
   8  22   2     3616.13     3677.09     65.39 o 
   9  22   2        1.66        3.23     11.42 o 
  10  22   2     3395.94     3414.42     68.35 o 
  11  22   2      262.43      249.77     33.60 o 
 -12  23   2      907.13      883.56     41.24 o 
 -11  23   2     4979.07     5003.57     83.12 o 
 -10  23   2       68.97       47.04     15.90 o 
  -9  23   2     5995.02     6240.26     88.09 o 
  -8  23   2      723.48      707.24     41.29 o 
  -7  23   2     5580.18     5726.61     88.17 o 
  -6  23   2      700.33      711.74     26.15 o 
  -5  23   2     5675.87     5858.51     81.19 o 
  -4  23   2     4767.06     4890.07     81.51 o 
  -3  23   2      128.69      135.89     18.04 o 
  -2  23   2      935.71      885.72     35.08 o 
  -1  23   2     7241.19     7318.53    140.39 o 
   0  23   2     6136.54     6286.63    108.86 o 
   1  23   2      294.35      288.10     21.19 o 
   2  23   2     1646.88     1668.27     64.08 o 
   3  23   2     1270.84     1165.66     36.27 o 
   4  23   2    14459.25    14465.93    169.06 o 
   5  23   2     2440.73     2453.11     42.80 o 
   6  23   2      802.86      774.36     25.88 o 
   7  23   2        0.95       16.91     10.19 o 
   8  23   2     4837.40     4739.22     76.31 o 
   9  23   2     5003.20     4853.46     80.87 o 
  10  23   2      312.60      334.96     25.35 o 
  11  23   2        2.43      -16.29     16.29 o 
 -12  24   2     2766.06     2646.08    144.76 o 
 -11  24   2      185.92      161.19     22.06 o 
 -10  24   2       19.22      -11.46     12.61 o 
  -9  24   2     1249.07     1242.70     41.29 o 
  -8  24   2     4077.83     3979.32     73.10 o 
  -7  24   2      863.24      885.13     41.55 o 
  -6  24   2      289.20      295.69     37.65 o 
  -5  24   2     2594.08     2559.11     59.70 o 
  -4  24   2     2425.96     2467.15     50.51 o 
  -3  24   2      100.08      102.86     17.17 o 
  -2  24   2      121.06      117.31     18.28 o 
  -1  24   2     1112.83     1164.77     41.16 o 
   0  24   2     3566.22     3688.91    161.51 o 
   1  24   2     5752.61     5639.72     87.40 o 
   2  24   2        2.51       -9.11      9.11 o 
   3  24   2      151.74      161.96     18.03 o 
   4  24   2     1249.65     1265.73     31.06 o 
   5  24   2     3991.75     4100.84     57.72 o 
   6  24   2      868.32      863.27     26.86 o 
   7  24   2        4.77       -3.09      9.64 o 
   8  24   2      197.27      226.13     19.44 o 
   9  24   2     1555.33     1585.19     46.21 o 
  10  24   2     2009.59     2102.68     83.78 o 
 -11  25   2     3027.05     3184.77     85.10 o 
 -10  25   2      100.79      104.49     18.38 o 
  -9  25   2     4826.05     5006.01     88.73 o 
  -8  25   2      325.87      295.08     23.45 o 
  -7  25   2     3734.08     3747.28     66.99 o 
  -6  25   2       24.92       33.44     14.31 o 
  -5  25   2     6415.12     6223.49    101.96 o 
  -4  25   2     4061.24     4022.20     71.31 o 
  -3  25   2     1896.96     1939.66    108.74 o 
  -2  25   2     1381.70     1449.92     46.22 o 
  -1  25   2     3492.79     3574.19     76.99 o 
   0  25   2     8634.32     8919.63    205.93 o 
   1  25   2       51.38       72.13     16.20 o 
   2  25   2     3959.45     4099.02     93.58 o 
   3  25   2      657.75      689.40     62.74 o 
   4  25   2     8769.73     8893.17    138.55 o 
   5  25   2      642.10      618.61     24.49 o 
   6  25   2     2440.30     2461.42     44.38 o 
   7  25   2      395.17      403.52     26.81 o 
   8  25   2     4621.03     4468.63     73.16 o 
   9  25   2     3383.74     3282.58     86.65 o 
 -11  26   2      628.17      696.89     45.41 o 
 -10  26   2      722.77      702.17     43.41 o 
  -9  26   2     1543.15     1522.44     45.30 o 
  -8  26   2     1085.35     1075.07     64.70 o 
  -7  26   2     1537.86     1555.43     39.77 o 
  -6  26   2     2704.15     2795.05     49.86 o 
  -5  26   2     3984.23     4108.80     77.22 o 
  -4  26   2      433.22      410.23     21.61 o 
  -3  26   2       36.16       53.12     10.18 o 
  -2  26   2     1506.36     1571.90     49.40 o 
  -1  26   2     6372.07     6632.31    118.82 o 
   0  26   2     7117.53     7527.90    150.68 o 
   1  26   2      218.15      234.99     17.84 o 
   2  26   2        8.02       23.31     11.10 o 
   3  26   2     1951.46     1945.49     58.84 o 
   4  26   2     4691.61     4718.77     89.63 o 
   5  26   2     1165.10     1163.62     43.11 o 
   6  26   2        0.75       -6.09     15.83 o 
   7  26   2      561.21      535.76     26.27 o 
   8  26   2     1751.21     1788.12     42.79 o 
   9  26   2     1224.59     1293.62     81.90 o 
 -10  27   2      274.73      265.95     49.14 o 
  -9  27   2      331.85      306.15     23.83 o 
  -8  27   2        8.53       22.75     11.48 o 
  -7  27   2      973.53      950.30     29.86 o 
  -6  27   2        0.04        0.02     18.57 o 
  -5  27   2     1514.60     1561.76     45.92 o 
  -4  27   2     1407.58     1520.10     39.97 o 
  -3  27   2      877.87      920.93     28.29 o 
  -2  27   2      257.20      244.55     69.66 o 
  -1  27   2      930.49      953.44     80.91 o 
   0  27   2      861.53      905.19     44.34 o 
   1  27   2       22.04       13.07      9.77 o 
   2  27   2        2.34       -0.10      9.59 o 
   3  27   2       51.33       45.36     13.05 o 
   4  27   2        8.24       14.70     13.49 o 
   5  27   2      220.54      199.66     23.54 o 
   6  27   2       25.06       31.77     16.47 o 
   7  27   2      368.09      362.13     17.95 o 
   8  27   2      532.19      481.95     36.88 o 
  -9  28   2      829.21      853.69     43.90 o 
  -8  28   2     1821.26     1827.49     43.91 o 
  -7  28   2      455.88      378.99     38.34 o 
  -6  28   2      247.21      213.72     23.76 o 
  -5  28   2     3520.85     3690.76     73.27 o 
  -4  28   2     6252.65     6415.27    102.91 o 
  -3  28   2     1120.73     1115.60     31.80 o 
  -2  28   2      735.12      779.02     41.55 o 
  -1  28   2     2579.78     2688.18     85.25 o 
   0  28   2     4197.60     4179.41     99.86 o 
   1  28   2       12.11       -1.03      9.86 o 
   2  28   2      195.48      156.72     17.26 o 
   3  28   2      938.25      862.83     34.49 o 
   4  28   2     5459.95     5670.61    103.31 o 
   5  28   2     3259.04     3257.53     75.93 o 
   6  28   2       15.62      -15.88     16.53 o 
   7  28   2       57.42       48.36     18.00 o 
  -8  29   2      404.88      399.17     31.78 o 
  -7  29   2      713.47      732.16     36.83 o 
  -6  29   2     1987.95     2049.30     55.62 o 
  -5  29   2        6.48       -2.93     11.45 o 
  -4  29   2     1568.80     1634.88     90.34 o 
  -3  29   2      165.58      138.25     14.36 o 
  -2  29   2      877.69      892.79     51.45 o 
  -1  29   2      166.30      142.61     25.93 o 
   0  29   2     1018.93     1087.41     58.92 o 
   1  29   2     3075.56     3123.84     72.13 o 
   2  29   2       32.55       25.57     15.93 o 
   3  29   2     2197.45     2203.51     55.17 o 
   4  29   2      139.38      217.16     22.29 o 
   5  29   2     4084.23     4207.20     89.29 o 
   6  29   2      142.05      116.64     22.02 o 
  -7  30   2     2345.54     2381.05     64.80 o 
  -6  30   2      502.69      536.07     43.20 o 
  -5  30   2       13.85        4.85     12.51 o 
  -4  30   2     4800.68     4914.43     86.59 o 
  -3  30   2     8760.37     8840.70    130.08 o 
  -2  30   2      146.01      162.38     30.08 o 
  -1  30   2     2542.65     2706.39     92.99 o 
   0  30   2     3283.69     3311.64    211.77 o 
   1  30   2     9258.92     9624.16    140.50 o 
   2  30   2     1212.80     1216.01     38.94 o 
   3  30   2      529.96      523.15     28.95 o 
   4  30   2        9.57       33.46     15.25 o 
   5  30   2     3007.38     3054.44     74.23 o 
  -5  31   2      319.58      279.00     29.69 o 
  -4  31   2      190.76      246.80     21.18 o 
  -3  31   2     1124.02     1134.42     63.83 o 
  -2  31   2     1460.65     1550.96     71.24 o 
  -1  31   2        9.59       19.20     20.80 o 
   0  31   2      370.45      384.70     39.13 o 
   1  31   2      389.17      399.63     29.15 o 
   2  31   2      783.51      769.28     33.12 o 
   3  31   2      305.44      306.33     24.80 o 
  -2  32   2      223.94      205.17     33.87 o 
  -1  32   2      878.29      933.07     54.63 o 
   0  32   2     1119.13     1118.98     58.65 o 
 -18   1   3     1937.01     1948.52     54.37 o 
 -17   1   3     4095.55     4015.16     79.43 o 
 -16   1   3     6042.19     6149.76    101.74 o 
 -15   1   3     1336.21     1332.07     41.91 o 
 -14   1   3    21076.26    21514.25    252.76 o 
 -13   1   3        8.79        3.17      9.81 o 
 -12   1   3    10464.67    10411.56    123.93 o 
 -11   1   3     2914.48     2850.47     40.31 o 
 -10   1   3    27861.12    27893.78    202.64 o 
  -9   1   3    23638.19    22124.91    155.11 o 
  -8   1   3     2669.39     2460.06     28.25 o 
  -7   1   3     8380.86     8140.09     67.44 o 
  -6   1   3    12888.42    12953.23    172.64 o 
  -5   1   3    21600.27    21565.05    186.62 o 
  -4   1   3     2361.54     2522.39     27.31 o 
  -3   1   3      180.44      191.26     14.00 o 
   0   1   3      272.79      213.07     11.93 o 
   1   1   3      791.55     1001.93     84.14 o 
   2   1   3       52.39       89.58     14.86 o 
   3   1   3    52252.28    50360.61    511.04 o 
   4   1   3    41541.20    40502.33    357.55 o 
   5   1   3       96.49      133.15      9.11 o 
   6   1   3     1864.91     1910.50     25.88 o 
   7   1   3    16392.90    16375.67    113.65 o 
   8   1   3    32508.93    33033.14    236.94 o 
   9   1   3     6967.45     6846.08     89.63 o 
  10   1   3      499.12      518.88     25.63 o 
  11   1   3     4437.81     4407.04     77.17 o 
  12   1   3     7244.25     7143.39    132.63 o 
  13   1   3     3043.38     3058.85     71.78 o 
  14   1   3      254.71      256.48     23.32 o 
  15   1   3     1328.21     1398.24     45.86 o 
 -18   2   3       76.52       78.92     17.79 o 
 -17   2   3      503.92      518.11     31.20 o 
 -16   2   3      361.44      402.95     41.63 o 
 -15   2   3     5037.25     4969.23     86.33 o 
 -14   2   3     2252.98     2259.01     70.96 o 
 -13   2   3      228.49      198.85     16.71 o 
 -12   2   3      146.35      186.12     13.95 o 
 -11   2   3     3144.10     3173.40     42.88 o 
 -10   2   3     4589.51     4643.41     49.28 o 
  -9   2   3     2708.88     2848.28     34.93 o 
  -8   2   3     2541.62     2666.69     28.41 o 
  -7   2   3    17072.67    17169.79    114.54 o 
  -6   2   3    70626.00    69956.36    639.88 o 
  -5   2   3     9458.07     9796.50     86.03 o 
  -4   2   3     8519.83     8578.27     98.70 o 
  -3   2   3    29914.81    32060.31    655.25 o 
  -2   2   3    10036.44    10478.40    228.41 o 
  -1   2   3    31119.40    32801.71    664.98 o 
   0   2   3     1425.39     1418.40     48.19 o 
   1   2   3    24056.38    24235.15    352.57 o 
   2   2   3       10.89       15.79     16.29 o 
   3   2   3    13760.72    14011.15    116.91 o 
   4   2   3    10465.69    10730.95     94.43 o 
   5   2   3     2070.98     1972.25     36.57 o 
   6   2   3     5535.31     5827.81     54.24 o 
   7   2   3     4138.34     4125.20     44.26 o 
   8   2   3     9505.60     9608.43     88.20 o 
   9   2   3      618.72      662.07     24.32 o 
  10   2   3     3709.46     3665.84     70.95 o 
  11   2   3     2508.50     2470.49     54.75 o 
  12   2   3     2323.88     2226.63     53.10 o 
  13   2   3        4.67       14.94     12.81 o 
  14   2   3     2719.08     2588.10     60.94 o 
  15   2   3      117.65      156.65     21.39 o 
 -18   3   3       67.02       67.45     17.61 o 
 -17   3   3       38.55       29.17     14.58 o 
 -16   3   3       23.30       23.49     13.69 o 
 -15   3   3       16.07       32.13     12.86 o 
 -14   3   3      552.31      534.81     28.65 o 
 -13   3   3       39.48       30.94     10.31 o 
 -12   3   3      152.88      182.18     13.05 o 
 -11   3   3     3343.80     3397.76     43.80 o 
 -10   3   3     6608.53     6683.10     64.21 o 
  -9   3   3      172.47      156.82      9.89 o 
  -8   3   3      194.69      164.45      8.14 o 
  -7   3   3     3615.78     3438.06     33.85 o 
  -6   3   3    20763.78    20507.02    167.61 o 
  -5   3   3     5846.82     5947.41     55.90 o 
  -4   3   3     3231.11     3281.38     38.72 o 
  -3   3   3     2634.64     2987.21     83.61 o 
  -2   3   3    35076.84    37128.46    751.34 o 
  -1   3   3    16688.42    17422.11    364.99 o 
   0   3   3    25209.18    27002.31    554.52 o 
   1   3   3    14441.48    15401.38    310.93 o 
   2   3   3    24282.05    24045.40    363.63 o 
   3   3   3    15236.62    13949.58    125.60 o 
   4   3   3      567.57      651.14     19.60 o 
   5   3   3     4282.05     4139.02     40.54 o 
   6   3   3    13258.53    13319.47    111.02 o 
   7   3   3    27223.80    27752.34    213.56 o 
   8   3   3    10728.74    10909.93     97.62 o 
   9   3   3     3053.38     3206.21     42.72 o 
  10   3   3      591.53      582.55     27.16 o 
  11   3   3    15599.70    15344.76    189.52 o 
  12   3   3     6736.34     6505.58    102.18 o 
  13   3   3       50.66       54.33     14.69 o 
  14   3   3       17.86       -4.81     15.66 o 
  15   3   3     5612.28     5597.37    122.85 o 
 -18   4   3     2839.34     2861.20     65.02 o 
 -17   4   3     1765.65     1711.22     48.79 o 
 -16   4   3      494.54      532.02     29.75 o 
 -15   4   3      521.33      555.25     28.81 o 
 -14   4   3     2822.14     2912.81     55.46 o 
 -13   4   3     2585.49     2678.46     46.39 o 
 -12   4   3     5311.93     5278.60     64.61 o 
 -11   4   3     2644.56     2629.87     35.48 o 
 -10   4   3      369.67      436.31     14.33 o 
  -9   4   3    12678.70    12578.47    123.14 o 
  -8   4   3     6862.24     6774.22     54.57 o 
  -7   4   3     9082.17     8572.98     63.44 o 
  -6   4   3     5915.08     5500.48     47.40 o 
  -5   4   3     5023.73     4852.74     70.68 o 
  -4   4   3     6668.30     6744.00     79.06 o 
  -3   4   3    35004.09    37087.58    531.21 o 
  -2   4   3    26947.47    29401.22    422.08 o 
  -1   4   3     1474.61     1455.80     24.71 o 
   0   4   3    19520.11    20033.54    316.47 o 
   1   4   3     4747.24     5230.56     95.69 o 
   2   4   3    12989.77    13424.31    170.00 o 
   3   4   3     1281.53     1291.83     20.60 o 
   4   4   3     1387.88     1191.89     19.48 o 
   5   4   3     3542.70     3572.38     42.31 o 
   6   4   3      297.83      240.50     12.45 o 
   7   4   3      956.08      971.86     33.38 o 
   8   4   3       19.47       36.89      7.25 o 
   9   4   3       95.20      134.89     10.75 o 
  10   4   3      132.40      124.62     13.39 o 
  11   4   3     1564.52     1577.19     43.03 o 
  12   4   3     4531.16     4526.65     79.80 o 
  13   4   3        1.07       15.87     12.84 o 
  14   4   3     1921.77     1804.91     49.89 o 
  15   4   3        2.08       36.89     16.43 o 
 -18   5   3      211.75      182.91     23.55 o 
 -17   5   3      195.92      195.07     22.01 o 
 -16   5   3        4.93       -0.02     11.56 o 
 -15   5   3       29.95       43.85     16.72 o 
 -14   5   3        3.20        5.95     10.16 o 
 -13   5   3      347.55      367.06     18.50 o 
 -12   5   3      107.65      108.71     10.43 o 
 -11   5   3      930.84      968.34     20.57 o 
 -10   5   3      252.01      288.72     12.21 o 
  -9   5   3      364.79      369.30     13.50 o 
  -8   5   3      203.89      184.44      8.64 o 
  -7   5   3     3292.93     3304.17     34.72 o 
  -6   5   3    14923.91    15345.10    119.00 o 
  -5   5   3    12089.36    12919.39    116.87 o 
  -4   5   3       16.24       23.05      4.40 o 
  -3   5   3     9835.63    10595.24    131.33 o 
  -2   5   3    26187.43    27523.15    396.11 o 
  -1   5   3     2199.69     2462.60     47.23 o 
   0   5   3     5677.62     5869.67     76.43 o 
   1   5   3     5209.89     5339.00     65.84 o 
   2   5   3    14396.93    14002.79    177.67 o 
   3   5   3     4430.65     4439.06     51.57 o 
   4   5   3     6453.03     6088.88     58.81 o 
   5   5   3     3467.16     3582.51     39.00 o 
   6   5   3    32021.41    30601.64    244.60 o 
   7   5   3    20496.16    20450.25    173.01 o 
   8   5   3     2912.04     2912.39     38.66 o 
   9   5   3    11691.79    11437.49    103.78 o 
  10   5   3     1649.91     1654.59     29.58 o 
  11   5   3    20308.94    20221.88    253.31 o 
  12   5   3     2738.44     2709.04     58.22 o 
  13   5   3     3168.19     3335.25     67.08 o 
  14   5   3      318.33      243.86     23.28 o 
  15   5   3     3360.79     3430.97     71.23 o 
 -18   6   3     5951.95     6288.52    125.12 o 
 -17   6   3     5230.86     5224.43     88.28 o 
 -16   6   3       73.83       77.57     15.49 o 
 -15   6   3      395.43      397.28     22.96 o 
 -14   6   3     8361.64     8470.33     99.68 o 
 -13   6   3    15063.06    15208.36    135.47 o 
 -12   6   3     2664.88     2606.04     36.66 o 
 -11   6   3      330.11      306.48     13.04 o 
 -10   6   3     1418.20     1459.13     26.32 o 
  -9   6   3    34781.06    34078.34    255.22 o 
  -8   6   3    17806.21    17611.56    131.85 o 
  -7   6   3      498.69      571.55     12.41 o 
  -6   6   3     1126.95     1309.78     21.00 o 
  -5   6   3    31014.15    29964.91    304.93 o 
  -4   6   3    50308.04    50973.26    861.74 o 
  -3   6   3    19682.61    20470.13    240.65 o 
  -2   6   3    43352.76    44880.62    659.36 o 
  -1   6   3     2758.89     2820.96     52.35 o 
   1   6   3    41813.49    42392.20    428.45 o 
   2   6   3     1485.38     1363.87     27.21 o 
   3   6   3     4429.70     4586.65     61.42 o 
   4   6   3    16727.24    16025.66    142.92 o 
   5   6   3    43110.05    42834.54    355.90 o 
   6   6   3      409.62      350.24     14.33 o 
   7   6   3     3569.56     3385.89     40.52 o 
   8   6   3      853.08      857.67     19.71 o 
   9   6   3    14584.86    14404.31    124.65 o 
  10   6   3      657.53      631.30     27.13 o 
  11   6   3      578.53      546.31     24.14 o 
  12   6   3      884.92      921.31     33.02 o 
  13   6   3     1243.40     1179.12     38.26 o 
  14   6   3     1585.08     1585.08     52.85 o 
  15   6   3       65.77       77.89     16.99 o 
 -18   7   3      639.15      611.95     71.44 o 
 -17   7   3        6.68        4.72     18.36 o 
 -16   7   3      665.79      683.95     29.40 o 
 -15   7   3        4.75       24.57     12.13 o 
 -14   7   3     1803.24     1774.96     40.15 o 
 -13   7   3      100.77       97.19     12.12 o 
 -12   7   3       63.96       37.34      8.59 o 
 -11   7   3     1098.09     1068.41     22.41 o 
 -10   7   3     4070.21     3866.16     45.82 o 
  -9   7   3        1.73        6.40      5.23 o 
  -8   7   3     2675.58     2462.49     34.56 o 
  -7   7   3      292.68      301.38     11.91 o 
  -6   7   3    19002.15    18754.60    164.76 o 
  -5   7   3    17633.78    17805.24    187.26 o 
  -4   7   3    22374.22    23155.55    216.35 o 
  -3   7   3    41833.17    43594.47    632.82 o 
  -2   7   3     3643.68     3797.01     64.48 o 
   0   7   3    23365.03    24301.28    353.44 o 
   1   7   3    40510.73    40670.96    488.08 o 
   2   7   3      832.93      862.55     31.10 o 
   3   7   3    18658.06    19391.64    186.76 o 
   4   7   3       88.21      135.45     10.61 o 
   5   7   3    15375.95    15447.23    151.78 o 
   6   7   3     2823.70     2821.84     39.30 o 
   7   7   3     5821.24     5882.44     65.07 o 
   8   7   3     1175.97     1170.29     25.02 o 
   9   7   3     2941.94     3034.67     39.35 o 
  10   7   3     2832.85     2846.61     39.41 o 
  11   7   3     1839.09     1895.84     39.18 o 
  12   7   3     3433.87     3598.40     58.11 o 
  13   7   3        5.88        5.54     11.86 o 
  14   7   3     1018.13     1030.47     35.44 o 
  15   7   3      119.14       98.80     16.30 o 
 -17   8   3     6529.85     6787.84    188.86 o 
 -16   8   3      568.31      552.04     38.45 o 
 -15   8   3       50.68       31.38     15.97 o 
 -14   8   3     4708.55     4685.91     71.89 o 
 -13   8   3    10103.65    10244.36     98.41 o 
 -12   8   3     4213.67     4154.89     50.24 o 
 -11   8   3      600.85      564.83     17.56 o 
 -10   8   3      764.23      848.70     21.85 o 
  -9   8   3    26406.46    25892.30    214.21 o 
  -8   8   3    19143.95    18677.75    157.99 o 
  -7   8   3       27.28       44.10      5.56 o 
  -6   8   3      676.35      652.16     16.04 o 
  -5   8   3    33357.84    30975.18   1576.27 o 
  -4   8   3    55913.00    55202.65    557.10 o 
  -3   8   3     9834.69     9509.25    160.04 o 
  -2   8   3     1606.15     1362.35    134.60 o 
  -1   8   3     6243.18     6672.77     93.08 o 
   0   8   3    45436.67    45865.89    915.18 o 
   1   8   3    41527.36    40304.87    682.95 o 
   2   8   3     2148.94     2246.09     37.55 o 
   3   8   3       31.18       13.25      5.54 o 
   4   8   3     1910.72     1664.18     30.61 o 
   5   8   3     3879.65     3893.81     47.24 o 
   6   8   3       88.40       98.30      7.11 o 
   7   8   3        2.84        7.10      5.04 o 
   8   8   3        7.45       17.10      5.93 o 
   9   8   3     2935.02     2965.96     40.35 o 
  10   8   3      335.87      349.58     22.41 o 
  11   8   3      328.73      288.55     15.25 o 
  12   8   3        2.02       13.40      9.58 o 
  13   8   3      793.52      771.73     29.99 o 
  14   8   3        8.89        4.70     13.88 o 
  15   8   3       48.75       56.40     33.64 o 
 -17   9   3      542.69      558.95     41.20 o 
 -16   9   3     5693.88     5969.78    117.88 o 
 -15   9   3       29.97       38.64     13.71 o 
 -14   9   3    11638.51    11537.35    132.12 o 
 -13   9   3        9.51        7.85      9.31 o 
 -12   9   3    11651.18    11798.04    118.32 o 
 -11   9   3     2431.53     2432.90     39.69 o 
 -10   9   3    11575.90    11703.01    124.70 o 
  -9   9   3     7370.83     7407.61     82.30 o 
  -8   9   3     7923.76     7611.92     80.84 o 
  -7   9   3    19227.80    18469.30    164.86 o 
  -6   9   3     2882.63     2698.97     52.38 o 
  -5   9   3    20012.87    20053.84    191.15 o 
  -4   9   3     2763.64     2649.54     36.33 o 
  -2   9   3    12073.77    12502.90    153.56 o 
  -1   9   3    16081.66    15618.58    189.08 o 
   0   9   3     4072.66     4463.59     64.95 o 
   1   9   3    30446.47    29281.27    426.59 o 
   2   9   3    33447.88    33990.19    734.62 o 
   3   9   3     1209.09     1194.94     27.71 o 
   4   9   3      942.64      954.60     30.76 o 
   5   9   3     7905.41     7645.46    100.69 o 
   6   9   3     7420.75     7314.27     84.82 o 
   7   9   3       12.75       19.35      9.59 o 
   8   9   3       42.34       65.66      6.88 o 
   9   9   3      364.65      375.77     15.21 o 
  10   9   3     2661.89     2668.59     53.33 o 
  11   9   3     3460.94     3383.33     77.62 o 
  12   9   3       96.59       96.70     29.91 o 
  13   9   3        0.43       -5.32     23.71 o 
  15   9   3     1447.32     1393.66     71.63 o 
 -17  10   3      313.38      260.52     43.86 o 
 -16  10   3     1898.18     2140.27     93.13 o 
 -15  10   3     3628.49     3626.96     66.40 o 
 -14  10   3     1922.07     1865.74     44.47 o 
 -13  10   3       19.71       33.83     24.85 o 
 -12  10   3        9.64        3.08      8.75 o 
 -11  10   3     1601.22     1606.04     32.91 o 
 -10  10   3    19293.27    19117.88    179.97 o 
  -9  10   3    12673.89    12256.53    121.18 o 
  -8  10   3       50.46       63.20     18.82 o 
  -7  10   3      630.86      530.63     47.90 o 
  -6  10   3     6758.47     6631.40    121.97 o 
  -5  10   3    19272.09    18928.12    155.00 o 
  -4  10   3     3999.40     4088.57     45.40 o 
  -3  10   3      240.98      198.38     16.68 o 
  -2  10   3     4808.40     4685.24     72.86 o 
  -1  10   3    42058.74    40738.33   2154.31 o 
   0  10   3    21196.25    22582.57    353.63 o 
   1  10   3      273.25      215.51     15.93 o 
   2  10   3      283.30      319.80     16.92 o 
   3  10   3    23698.27    23457.08    253.35 o 
   4  10   3     8899.80     8781.82    129.34 o 
   5  10   3      351.94      307.26     18.26 o 
   6  10   3     1459.28     1431.49     57.87 o 
   7  10   3     5743.67     5912.78     81.64 o 
   8  10   3     2611.09     2550.49     50.22 o 
   9  10   3     1379.74     1316.21     50.43 o 
  10  10   3    11546.90    11617.36    152.02 o 
  11  10   3      616.56      628.47     41.02 o 
  12  10   3     3904.50     3915.37     86.22 o 
  13  10   3     4293.53     4328.46    140.54 o 
 -17  11   3      126.33      111.61     53.06 o 
 -16  11   3      658.39      596.54     86.14 o 
 -15  11   3      211.77      191.07     26.17 o 
 -14  11   3      884.40      858.00     35.55 o 
 -13  11   3       41.12       61.95     14.56 o 
 -12  11   3      955.13      992.30     33.61 o 
 -11  11   3      201.83      188.24     16.80 o 
 -10  11   3     1140.09     1100.28     31.42 o 
  -9  11   3      117.24       96.02     13.59 o 
  -8  11   3     7875.85     7897.29    103.80 o 
  -7  11   3     1556.86     1651.30     50.64 o 
  -6  11   3       45.41       47.60     14.15 o 
  -5  11   3      909.47      809.15     19.94 o 
  -4  11   3    24508.22    25247.92    256.80 o 
  -3  11   3    13089.81    13343.29    188.09 o 
  -2  11   3      873.14      978.53     22.51 o 
  -1  11   3        0.19       12.54      6.18 o 
   0  11   3    16725.51    16866.89    331.80 o 
   1  11   3    44132.42    43632.39    854.40 o 
   2  11   3      352.08      344.44     26.10 o 
   3  11   3       55.46       62.37     10.60 o 
   4  11   3     1921.24     1880.22     67.16 o 
   5  11   3    15441.05    14901.58    240.97 o 
   6  11   3     9269.14     9327.88    110.20 o 
   7  11   3       64.60       69.77     11.07 o 
   8  11   3       13.28       22.66     15.01 o 
   9  11   3     2055.27     2050.58     47.49 o 
  10  11   3     2068.95     2067.72     50.00 o 
  11  11   3      530.33      468.64     28.19 o 
  12  11   3      535.46      514.97     30.96 o 
  13  11   3     1413.91     1265.76     87.96 o 
  14  11   3      952.21      806.62     98.78 o 
 -17  12   3      390.92      511.46     84.74 o 
 -16  12   3      297.37      312.57     35.49 o 
 -15  12   3      429.92      431.42     36.95 o 
 -14  12   3     1361.97     1262.98     62.28 o 
 -13  12   3      287.60      274.34     22.29 o 
 -12  12   3        1.53       -2.86      8.97 o 
 -11  12   3      681.30      605.75     29.07 o 
 -10  12   3      498.06      550.27     25.92 o 
  -9  12   3      114.59      137.86     13.04 o 
  -8  12   3      134.35       99.42     16.43 o 
  -7  12   3      407.45      387.37     23.06 o 
  -6  12   3     6397.72     6400.84    132.72 o 
  -5  12   3    30894.61    31209.70    294.28 o 
  -4  12   3     2449.41     2673.16    123.50 o 
  -3  12   3     3266.09     3373.25     45.82 o 
  -2  12   3        1.75       17.26      8.40 o 
  -1  12   3    16130.81    16105.18    178.24 o 
   0  12   3      706.23      597.13     19.38 o 
   1  12   3      315.48      301.61     14.53 o 
   2  12   3       27.82       74.34     14.73 o 
   3  12   3     8612.20     8822.67    214.25 o 
   4  12   3     6080.94     6093.62    130.60 o 
   5  12   3     5969.59     5764.66     75.03 o 
   6  12   3     2308.00     2331.08     43.85 o 
   7  12   3     4847.33     4602.61     69.69 o 
   8  12   3     3748.08     3713.03     63.83 o 
   9  12   3      147.06      162.13     17.68 o 
  10  12   3     4449.74     4465.91     77.25 o 
  11  12   3       29.40       22.24     12.79 o 
  12  12   3     1926.85     1875.63     51.28 o 
  13  12   3      510.76      419.11     52.49 o 
  14  12   3     3712.82     3642.90    132.58 o 
 -16  13   3      186.74      210.84     26.99 o 
 -15  13   3        6.04       -9.48     15.14 o 
 -14  13   3      695.25      695.13     35.22 o 
 -13  13   3        8.69       10.42     11.42 o 
 -12  13   3      159.86      142.79     16.63 o 
 -11  13   3       63.34       55.11     12.22 o 
 -10  13   3      634.47      583.53     25.40 o 
  -9  13   3     1421.66     1485.68     35.26 o 
  -8  13   3       10.77       18.24      7.33 o 
  -7  13   3     1003.95     1123.12     32.73 o 
  -6  13   3     2583.70     2621.24     80.75 o 
  -5  13   3    36015.92    35879.93    375.72 o 
  -4  13   3    15099.57    15220.82    170.63 o 
  -3  13   3     1245.04     1343.91     25.67 o 
  -2  13   3      969.31     1040.16     27.24 o 
  -1  13   3    36963.09    38540.95    401.08 o 
   0  13   3    39960.77    39030.56    406.31 o 
   1  13   3     8790.17     8766.59    101.71 o 
   2  13   3      834.80      843.91     40.41 o 
   4  13   3    17566.18    17484.95    754.25 o 
   5  13   3    13120.58    12698.61    152.45 o 
   6  13   3      504.25      548.71     21.87 o 
   7  13   3       36.55       64.16     11.07 o 
   8  13   3     5851.44     5575.11     82.93 o 
   9  13   3     8286.91     8013.63    109.48 o 
  10  13   3      155.55      126.91     18.08 o 
  11  13   3       47.86       38.26     13.77 o 
  12  13   3     3547.15     3470.83     72.03 o 
  13  13   3     9026.24     9055.28    516.16 o 
  14  13   3     2618.55     2650.59    112.80 o 
 -16  14   3      617.48      634.40     42.18 o 
 -15  14   3     4610.06     4622.62     86.89 o 
 -14  14   3        0.29       -9.08     11.89 o 
 -13  14   3     8000.03     8094.27    116.01 o 
 -12  14   3       62.61       70.75     22.22 o 
 -11  14   3     7945.71     7498.44    103.25 o 
 -10  14   3     3268.55     3288.14     73.82 o 
  -9  14   3     9827.22     9741.17    116.95 o 
  -8  14   3     2140.29     2263.33     42.19 o 
  -7  14   3     6258.37     6335.31     72.57 o 
  -6  14   3     7646.15     7759.55     90.51 o 
  -5  14   3     4132.81     4257.26     60.67 o 
  -4  14   3    11265.84    11468.78    103.89 o 
  -3  14   3      214.19      316.36     15.25 o 
  -2  14   3    19986.58    20712.07    227.47 o 
  -1  14   3     2852.92     2867.80     71.42 o 
   0  14   3     6952.10     6769.34     87.11 o 
   1  14   3       57.78       51.24      5.45 o 
   2  14   3    15812.81    15372.29    189.27 o 
   3  14   3       20.24       72.65     17.04 o 
   4  14   3     6330.18     6282.06     88.98 o 
   5  14   3     1986.06     1932.60     41.04 o 
   6  14   3     5763.79     5726.45     78.53 o 
   7  14   3     3413.73     3312.44    100.13 o 
   8  14   3       15.43       34.78     11.25 o 
   9  14   3     3354.61     3395.14     63.85 o 
  10  14   3        1.59       -9.96      9.96 o 
  11  14   3     1570.61     1695.80     47.62 o 
  12  14   3        1.48      -12.55     13.00 o 
  13  14   3      276.63      296.43     31.27 o 
 -16  15   3       40.11       54.30     19.48 o 
 -15  15   3       44.22       57.76     18.37 o 
 -14  15   3       83.42       77.27     17.11 o 
 -13  15   3       30.00       32.24     13.92 o 
 -12  15   3     2081.47     2104.06     50.19 o 
 -11  15   3     1232.18     1197.14     36.36 o 
 -10  15   3        0.89        1.72     10.27 o 
  -9  15   3      197.24      163.15     15.92 o 
  -8  15   3     4754.36     4904.70     69.13 o 
  -7  15   3       91.59      306.15     20.64 o 
  -6  15   3     1066.92     1097.88     34.75 o 
  -5  15   3     4400.29     4378.03     68.48 o 
  -4  15   3     1273.63     1324.81     26.82 o 
  -3  15   3     1833.60     1838.55     36.89 o 
  -2  15   3     1287.27     1220.55     28.03 o 
  -1  15   3     4282.14     4191.06     61.07 o 
   0  15   3     7403.23     7536.41     95.74 o 
   1  15   3     7125.95     7175.57     71.22 o 
   2  15   3     1675.61     1613.91     28.18 o 
   3  15   3     4883.59     5140.81     79.60 o 
   4  15   3     4449.64     4483.63     70.51 o 
   5  15   3     1853.96     1873.72     37.32 o 
   6  15   3     3358.50     3356.59     57.25 o 
   7  15   3      949.53      861.48     28.61 o 
   8  15   3     3195.55     3057.18     57.89 o 
   9  15   3     3375.68     3330.35     63.67 o 
  10  15   3      433.88      494.87     28.64 o 
  11  15   3      196.85      190.04     20.74 o 
  12  15   3     2040.31     2059.49     61.11 o 
  13  15   3     3945.82     4052.40     82.16 o 
 -16  16   3     2244.73     2322.66    174.09 o 
 -15  16   3     9737.48     9760.62    140.49 o 
 -14  16   3        0.34      -10.38     13.51 o 
 -13  16   3     5286.73     5029.40     86.44 o 
 -12  16   3      603.81      573.07     29.81 o 
 -11  16   3    22726.51    22148.93    236.09 o 
 -10  16   3    10428.55    10054.36    124.67 o 
  -9  16   3     4338.51     4364.47     67.55 o 
  -8  16   3     6092.61     5817.55     78.53 o 
  -7  16   3    16518.29    16528.97    170.19 o 
  -6  16   3    17770.35    18079.31    166.19 o 
  -5  16   3       87.91       91.11     15.89 o 
  -4  16   3     1671.64     1829.24     29.10 o 
  -3  16   3     2323.56     2346.89     56.01 o 
  -2  16   3    18970.14    19896.51    195.91 o 
  -1  16   3      239.09      297.01     23.01 o 
   0  16   3    10997.96    10696.71    129.09 o 
   1  16   3      633.96      683.82     15.92 o 
   2  16   3    35023.83    35389.63    328.49 o 
   3  16   3    10085.73    10486.03    128.78 o 
   4  16   3     7444.95     7572.29    103.16 o 
   5  16   3     5622.25     5601.28     74.98 o 
   6  16   3     1291.76     1338.66     33.51 o 
   7  16   3     3664.31     3665.90     62.34 o 
   8  16   3       21.77       26.52     13.86 o 
   9  16   3     2131.09     2100.26     49.51 o 
  10  16   3       69.63       57.35     14.19 o 
  11  16   3     1044.88     1067.98     39.50 o 
  12  16   3      860.35      759.98     38.88 o 
  13  16   3      208.09      165.07     22.16 o 
 -15  17   3       42.58       44.92     18.10 o 
 -14  17   3      434.71      454.55     30.65 o 
 -13  17   3       77.47       52.69     15.22 o 
 -12  17   3     2471.07     2423.87     54.66 o 
 -11  17   3      306.74      347.66     23.52 o 
 -10  17   3     1731.04     1662.70     41.36 o 
  -9  17   3      450.67      453.89     23.42 o 
  -8  17   3     7671.43     7756.39     96.53 o 
  -7  17   3     8255.59     8390.18     98.57 o 
  -6  17   3     3415.08     3458.59     46.14 o 
  -5  17   3     4986.48     4814.14     62.62 o 
  -4  17   3     1592.18     1663.69     24.59 o 
  -3  17   3    17831.07    18050.10    211.15 o 
  -2  17   3    11425.58    11572.37    122.70 o 
  -1  17   3      136.17       93.17      8.89 o 
   0  17   3       62.57       81.22     10.71 o 
   1  17   3     3590.94     3808.90     59.47 o 
   2  17   3    12689.91    12780.00    133.36 o 
   3  17   3      984.34     1034.61     27.88 o 
   4  17   3       92.28      116.95     10.97 o 
   5  17   3     1814.59     1785.85     36.87 o 
   6  17   3     7248.43     7194.23     93.73 o 
   7  17   3      806.38      851.41     33.27 o 
   8  17   3      130.16      130.95     15.96 o 
   9  17   3      448.69      431.84     25.94 o 
  10  17   3     4099.44     4020.38     84.73 o 
  11  17   3     3799.26     3711.45     74.29 o 
  12  17   3       59.71       67.29     23.68 o 
  13  17   3      222.35      166.29     28.73 o 
 -15  18   3     4517.63     4460.99    146.96 o 
 -14  18   3      691.80      714.42     37.28 o 
 -13  18   3     1127.36     1101.71     39.16 o 
 -12  18   3      517.05      550.89     30.23 o 
 -11  18   3    12771.09    12744.38    154.01 o 
 -10  18   3     7211.27     6964.25     96.63 o 
  -9  18   3      241.59      268.59     22.06 o 
  -8  18   3      119.98      121.87     13.21 o 
  -7  18   3    12301.70    12284.69    133.54 o 
  -6  18   3     7938.41     7758.68    101.90 o 
  -5  18   3     1863.27     1830.99     35.18 o 
  -4  18   3      259.72      301.69     12.44 o 
  -3  18   3     6138.92     6617.31     79.73 o 
  -2  18   3     9068.91     9186.74    101.71 o 
  -1  18   3      192.16      145.70     10.39 o 
   0  18   3        1.05        4.44     11.33 o 
   1  18   3     1013.73     1004.41     70.89 o 
   2  18   3     2984.87     3129.26     41.98 o 
   3  18   3      239.56      255.20     16.05 o 
   4  18   3      227.33      262.66     15.56 o 
   5  18   3     4778.31     4736.26     67.69 o 
   6  18   3     7495.22     7472.81     97.00 o 
   7  18   3      447.51      476.96     25.14 o 
   8  18   3      344.49      328.52     22.18 o 
   9  18   3      268.78      259.00     21.17 o 
  10  18   3     3957.20     3926.58     84.32 o 
  11  18   3       18.60        0.60     14.70 o 
  12  18   3      924.07      806.30     40.53 o 
 -15  19   3        5.61       21.47     20.00 o 
 -14  19   3      195.45      207.76     22.96 o 
 -13  19   3      579.94      513.63     31.15 o 
 -12  19   3     2841.11     2746.96     81.39 o 
 -11  19   3      887.39      807.73     40.80 o 
 -10  19   3      302.74      311.29     20.83 o 
  -9  19   3     1046.61     1014.45     30.66 o 
  -8  19   3     2380.90     2427.67     45.44 o 
  -7  19   3     1170.96     1282.40     39.00 o 
  -6  19   3       34.23       41.61     12.34 o 
  -5  19   3       92.25      124.53     10.69 o 
  -4  19   3      117.25      118.63      8.76 o 
  -3  19   3     5591.22     5689.81     89.30 o 
  -2  19   3     2455.86     2426.26     38.26 o 
  -1  19   3     2119.17     2057.37     33.86 o 
   0  19   3     5448.11     5373.36     85.37 o 
   1  19   3     2385.22     2478.15     62.06 o 
   2  19   3     5746.75     5689.48    157.74 o 
   3  19   3     3076.38     3086.10     52.59 o 
   4  19   3       49.21       33.73      8.36 o 
   5  19   3      141.54      144.29     13.34 o 
   6  19   3      487.36      488.30     24.07 o 
   7  19   3     4364.54     4279.59     69.82 o 
   8  19   3      159.12      134.15     16.17 o 
   9  19   3      134.91      120.70     16.80 o 
  10  19   3       18.34       30.08     14.68 o 
  11  19   3      474.19      432.62     30.93 o 
  12  19   3      293.03      287.96     69.26 o 
 -14  20   3     1017.83      937.47     58.03 o 
 -13  20   3     3987.38     3868.72     75.20 o 
 -12  20   3     6049.23     5949.88     94.23 o 
 -11  20   3     2360.19     2240.94     51.00 o 
 -10  20   3        7.01       12.64     12.39 o 
  -9  20   3     1923.29     1868.64     41.65 o 
  -8  20   3    18454.27    18541.95    193.63 o 
  -7  20   3    15071.09    15217.01    181.50 o 
  -6  20   3       37.30       37.06     11.78 o 
  -5  20   3        1.21       13.01      8.73 o 
  -4  20   3     7131.68     7220.85     83.22 o 
  -3  20   3    16956.86    17218.32    200.67 o 
  -2  20   3     1478.19     1519.22     28.64 o 
  -1  20   3      970.01     1028.36     22.37 o 
   0  20   3      264.35      281.38     13.16 o 
   1  20   3    13120.68    13270.95    198.02 o 
   2  20   3     7190.11     7394.82    114.60 o 
   3  20   3     2961.03     2975.43     58.68 o 
   4  20   3     2366.66     2367.63     41.32 o 
   5  20   3     5667.20     5548.93     75.94 o 
   6  20   3    15349.19    15248.23    167.54 o 
   7  20   3      112.39      109.81     14.77 o 
   8  20   3     6494.19     6592.27     96.92 o 
   9  20   3      650.63      687.59     32.91 o 
  10  20   3    11220.17    11028.65    190.88 o 
  11  20   3      631.73      567.46     33.93 o 
  12  20   3     3611.71     3606.17     98.28 o 
 -14  21   3     2407.07     2444.10     78.33 o 
 -13  21   3       13.09        0.84     13.31 o 
 -12  21   3     2493.93     2376.50     55.89 o 
 -11  21   3     1443.53     1353.76     40.22 o 
 -10  21   3     2334.06     2225.25     48.53 o 
  -9  21   3     2053.02     1960.33     42.81 o 
  -8  21   3     2003.36     1972.15     55.98 o 
  -7  21   3     2495.26     2487.71     67.28 o 
  -6  21   3       69.53       62.21     11.02 o 
  -5  21   3      738.23      821.97     23.54 o 
  -4  21   3      866.32      894.29     22.39 o 
  -3  21   3     1911.37     1923.48     40.40 o 
  -2  21   3     2266.68     2278.60     36.31 o 
  -1  21   3     2267.27     2139.89     34.04 o 
   0  21   3     1167.84     1183.62     24.17 o 
   1  21   3      205.88      219.80     16.28 o 
   2  21   3     2007.41     2052.24     48.14 o 
   3  21   3       24.10       25.80      7.20 o 
   4  21   3     2727.09     2807.47     73.66 o 
   5  21   3      305.74      290.96     17.80 o 
   6  21   3     1472.34     1532.95     37.44 o 
   7  21   3      388.19      342.06     22.49 o 
   8  21   3     1005.80     1077.54     44.32 o 
   9  21   3      739.55      722.08     33.83 o 
  10  21   3      190.92      193.14     21.46 o 
  11  21   3      749.66      682.37     47.66 o 
 -13  22   3      255.64      199.10     28.41 o 
 -12  22   3     1928.22     1846.66     49.00 o 
 -11  22   3     6193.08     6049.96     92.39 o 
 -10  22   3     3682.06     3623.64     64.23 o 
  -9  22   3       74.92       60.64     14.37 o 
  -8  22   3      788.97      742.13     30.34 o 
  -7  22   3     9922.57     9775.36    129.01 o 
  -6  22   3     7414.44     7469.43    101.27 o 
  -5  22   3      126.89      129.72     11.95 o 
  -4  22   3      190.37      195.11     11.57 o 
  -3  22   3     1894.85     1933.92     48.20 o 
  -2  22   3     9225.40     9435.05    149.03 o 
  -1  22   3      917.86      853.79     34.49 o 
   0  22   3        1.66        4.10      7.64 o 
   1  22   3      518.53      565.65     27.98 o 
   2  22   3     2520.39     2474.94     58.56 o 
   3  22   3      344.32      406.77     21.78 o 
   4  22   3       19.19       18.69     12.21 o 
   5  22   3     1541.24     1542.38     34.87 o 
   6  22   3     2680.68     2656.38     50.15 o 
   7  22   3      286.39      256.16     19.73 o 
   8  22   3      479.53      448.86     26.36 o 
   9  22   3      420.34      391.02     25.69 o 
  10  22   3     2477.24     2603.86    129.27 o 
  11  22   3     1383.04     1266.37     57.18 o 
 -13  23   3      346.03      322.79     34.44 o 
 -12  23   3     4381.87     4297.13     77.85 o 
 -11  23   3      765.78      619.64     36.03 o 
 -10  23   3     1908.90     1890.23     52.26 o 
  -9  23   3      381.26      327.12     24.59 o 
  -8  23   3     3346.10     3466.15     66.52 o 
  -7  23   3      795.06      753.08     35.77 o 
  -6  23   3      801.04      772.04     26.41 o 
  -5  23   3     1308.24     1231.14     29.79 o 
  -4  23   3     3487.05     3434.94     63.02 o 
  -3  23   3     6809.42     6939.02    146.69 o 
  -2  23   3      102.88      110.10     22.99 o 
  -1  23   3     1354.24     1433.93     62.18 o 
   0  23   3      481.61      467.12     31.98 o 
   1  23   3     4727.57     4983.15    112.30 o 
   2  23   3     3414.42     3492.39     54.26 o 
   3  23   3       32.08       32.99     15.24 o 
   4  23   3     1035.96      956.10     30.70 o 
   5  23   3      815.53      845.50     25.87 o 
   6  23   3     3458.71     3455.82     58.40 o 
   7  23   3       70.16       80.38     13.59 o 
   8  23   3      282.48      275.72     21.54 o 
   9  23   3       32.20       20.05     13.21 o 
  10  23   3     2553.74     2654.61     88.78 o 
 -12  24   3      855.84      850.18     48.40 o 
 -11  24   3     7851.46     7597.99    123.12 o 
 -10  24   3     4202.38     4067.97     79.99 o 
  -9  24   3      745.47      652.09     31.19 o 
  -8  24   3       15.21        6.31     11.75 o 
  -7  24   3    11668.49    11648.71    148.29 o 
  -6  24   3     5784.56     5941.24     86.11 o 
  -5  24   3     1610.97     1700.75     35.42 o 
  -4  24   3     5024.42     5112.45    101.36 o 
  -3  24   3     3600.17     3713.21     80.92 o 
  -2  24   3    14781.38    15223.89    222.06 o 
  -1  24   3      949.88      894.27     38.06 o 
   0  24   3     5245.11     5138.56    115.58 o 
   1  24   3      280.34      265.98     17.85 o 
   2  24   3     8860.66     8942.55    133.29 o 
   3  24   3     5002.60     5097.55     74.60 o 
   4  24   3      385.85      404.85     33.51 o 
   5  24   3     1476.46     1498.55     33.01 o 
   6  24   3     2944.43     2975.34     52.93 o 
   7  24   3     3891.33     4150.63     84.10 o 
   8  24   3      124.64      154.26     24.61 o 
   9  24   3     1387.27     1422.34     48.46 o 
  10  24   3       61.07       19.99     30.71 o 
 -12  25   3        8.64      -14.85     14.85 o 
 -11  25   3       46.12       55.04     20.03 o 
 -10  25   3       22.25      -12.17     12.17 o 
  -9  25   3     1117.87     1066.73     37.92 o 
  -8  25   3     1742.94     1719.14     46.71 o 
  -7  25   3       20.55       19.86     11.56 o 
  -6  25   3      289.54      275.37     18.14 o 
  -5  25   3      807.72      822.10     33.64 o 
  -4  25   3     3100.13     3231.96     59.45 o 
  -3  25   3     1460.44     1520.03     49.57 o 
  -2  25   3       82.42      102.96     18.09 o 
  -1  25   3     1095.72     1220.87     92.38 o 
   0  25   3     2070.77     2129.30     67.29 o 
   1  25   3      613.26      600.46     37.04 o 
   2  25   3      159.33      203.25     18.42 o 
   3  25   3      701.00      695.74     46.89 o 
   4  25   3     2124.68     2150.36     55.37 o 
   5  25   3     3334.50     3328.57     77.97 o 
   6  25   3      144.41      141.70     22.09 o 
   7  25   3      119.84      121.29     14.98 o 
   8  25   3     1890.32     1837.53     45.68 o 
   9  25   3     4435.72     4452.62    105.40 o 
 -11  26   3     3470.33     3343.20     88.11 o 
 -10  26   3      538.93      502.64     31.31 o 
  -9  26   3      528.50      507.49     29.81 o 
  -8  26   3      324.44      361.18     29.76 o 
  -7  26   3     1376.35     1314.99     36.51 o 
  -6  26   3     2760.72     2778.04     50.90 o 
  -5  26   3      324.95      306.69     20.79 o 
  -4  26   3     1442.34     1445.23     68.08 o 
  -3  26   3     1872.23     1836.40     55.97 o 
  -2  26   3     1182.93     1116.93     43.78 o 
  -1  26   3      159.81      185.93     25.44 o 
   0  26   3     1036.34     1109.46     49.33 o 
   1  26   3      962.87      981.93     31.48 o 
   2  26   3     3056.46     3117.68    113.28 o 
   3  26   3      330.76      322.50     24.73 o 
   4  26   3     1195.98     1181.10     42.73 o 
   5  26   3       47.79       71.27     12.98 o 
   6  26   3      356.26      347.73     17.88 o 
   7  26   3      107.86       91.21     13.47 o 
   8  26   3      189.60      173.29     27.29 o 
 -10  27   3      236.39      212.05     37.32 o 
  -9  27   3     1926.89     1868.98     49.34 o 
  -8  27   3     1572.22     1497.83     92.85 o 
  -7  27   3      219.67      231.80     17.59 o 
  -6  27   3       73.14       81.58     15.22 o 
  -5  27   3     2288.10     2448.74     54.94 o 
  -4  27   3     2867.35     2899.38     56.96 o 
  -3  27   3      788.80      822.50     44.94 o 
  -2  27   3       93.06      122.58     22.01 o 
  -1  27   3      900.87      930.89     46.72 o 
   0  27   3     5146.06     5073.49    118.86 o 
   1  27   3     1321.66     1340.79     37.77 o 
   2  27   3       17.95       24.03     23.10 o 
   3  27   3      156.35      195.67     20.44 o 
   4  27   3     8917.17     9072.27    146.21 o 
   5  27   3     5814.08     5922.74    145.71 o 
   6  27   3       55.26       56.86     13.41 o 
   7  27   3      483.79      449.79     27.62 o 
  -9  28   3        1.68      -11.96     14.14 o 
  -8  28   3        4.05        0.05     10.18 o 
  -7  28   3        1.43       10.26     12.84 o 
  -6  28   3      428.21      448.88     27.06 o 
  -5  28   3      576.40      573.40     41.67 o 
  -4  28   3      103.89      123.49     14.44 o 
  -3  28   3      711.83      676.26     42.02 o 
  -2  28   3      784.69      810.73     44.92 o 
  -1  28   3     3431.32     3513.80     94.75 o 
   0  28   3       90.95      112.82     23.28 o 
   1  28   3     2486.64     2531.71     55.25 o 
   2  28   3      941.28      922.51    102.31 o 
   3  28   3     2749.91     2867.10     66.22 o 
   4  28   3     1997.92     1956.49     61.31 o 
   5  28   3     1227.56     1200.92     46.97 o 
   6  28   3     1445.50     1515.64     53.98 o 
   7  28   3       64.79       67.51     30.72 o 
  -8  29   3     1422.50     1458.81     51.04 o 
  -7  29   3      896.28      931.74     63.55 o 
  -6  29   3       20.33       20.52     16.94 o 
  -5  29   3      102.44       92.24     15.66 o 
  -4  29   3     2290.16     2317.88     50.75 o 
  -3  29   3     3221.38     3381.01    113.20 o 
  -2  29   3       11.51        9.07     18.60 o 
  -1  29   3       31.35       40.50     18.49 o 
   0  29   3     2898.64     3046.09    120.95 o 
   1  29   3     4947.23     5198.41     90.00 o 
   2  29   3     1420.33     1417.56     43.09 o 
   3  29   3       53.96       51.87     15.33 o 
   4  29   3      359.84      357.09     28.73 o 
   5  29   3     4846.09     4793.46     99.10 o 
  -7  30   3      794.31      912.21     39.96 o 
  -6  30   3      958.24      967.87     40.03 o 
  -5  30   3      608.67      611.55     29.40 o 
  -4  30   3        0.16      -18.57     18.78 o 
  -3  30   3      437.12      403.61     44.66 o 
  -2  30   3      442.89      457.05     45.05 o 
  -1  30   3     3073.14     3134.59     91.50 o 
   0  30   3      358.09      311.35     55.63 o 
   1  30   3      551.69      600.96     42.98 o 
   2  30   3       31.27       39.95     13.57 o 
   3  30   3     2074.47     2129.40     59.98 o 
   4  30   3     1917.31     2023.66     58.08 o 
  -5  31   3     1998.46     2164.06     64.88 o 
  -4  31   3      144.71       83.67     27.77 o 
  -3  31   3     5506.16     5566.80    160.27 o 
  -2  31   3      510.05      529.95     49.17 o 
  -1  31   3      846.50      948.07     57.45 o 
   0  31   3        8.79       -5.70     17.54 o 
   1  31   3     5043.64     5234.12    146.78 o 
   2  31   3     4061.07     4181.58     89.75 o 
 -18   0   4     1321.79     1275.81     78.61 o 
 -17   0   4      257.46      259.98     33.74 o 
 -16   0   4    20331.72    20637.26    352.80 o 
 -15   0   4    15719.61    15975.40    282.64 o 
 -14   0   4     3271.31     3188.61     93.18 o 
 -13   0   4      864.56      883.02     43.61 o 
 -12   0   4    26531.52    27208.60    355.67 o 
 -11   0   4    37691.57    38402.20    677.45 o 
 -10   0   4      695.01      742.06     47.18 o 
  -9   0   4     9764.96     9586.19    140.46 o 
  -8   0   4    19820.44    19003.68    212.89 o 
  -6   0   4    13907.43    14524.77    161.25 o 
  -5   0   4     2329.43     2355.12     95.87 o 
  -4   0   4    13072.55    14102.23    214.16 o 
  -3   0   4    15627.05    16483.22    244.40 o 
  -2   0   4     1626.22     1638.44     54.50 o 
  -1   0   4       10.03       11.54     10.48 o 
   0   0   4     3769.81     4167.65     73.41 o 
   1   0   4     3069.50     2939.83     46.84 o 
   2   0   4    34385.45    34865.92    436.09 o 
   3   0   4     4427.01     4929.07     76.02 o 
   4   0   4     1700.57     1734.24     41.63 o 
   5   0   4      145.81      257.67     13.52 o 
   6   0   4     6701.82     6735.15     74.41 o 
   7   0   4      430.10      518.05     45.52 o 
   8   0   4        2.96       20.56     12.54 o 
   9   0   4       12.90       53.99     42.45 o 
  10   0   4       74.80       57.98     18.98 o 
  11   0   4        6.53       13.40     15.72 o 
  12   0   4      801.32      831.00     69.66 o 
  13   0   4      412.60      405.39     54.23 o 
  14   0   4      199.17      225.06     32.43 o 
  15   0   4       20.34        3.23     20.92 o 
 -18   1   4        4.46       11.91     13.73 o 
 -17   1   4      605.91      598.57     32.95 o 
 -16   1   4      327.03      368.04     27.02 o 
 -15   1   4     3291.17     3257.35     67.22 o 
 -14   1   4     1905.41     1914.95     47.77 o 
 -13   1   4     1927.43     1881.87     46.36 o 
 -12   1   4     3028.10     3199.85     51.17 o 
 -11   1   4       34.20       48.07      9.27 o 
 -10   1   4     4949.47     5054.55     52.60 o 
  -9   1   4     8237.09     7963.35     70.48 o 
  -8   1   4      781.34      745.41     27.24 o 
  -7   1   4     6213.40     6505.03     82.14 o 
  -6   1   4    13509.31    14228.91    112.00 o 
  -5   1   4    17560.13    18103.77    146.48 o 
  -4   1   4     3889.27     4382.08     76.97 o 
  -3   1   4     3219.60     3338.92     64.88 o 
  -2   1   4    34685.18    36722.89    527.87 o 
  -1   1   4       79.62       58.07      9.54 o 
   0   1   4     7335.52     7259.39     82.97 o 
   1   1   4    13128.96    14010.08    134.66 o 
   2   1   4    15633.42    16529.45    145.17 o 
   3   1   4      298.72      248.99      9.83 o 
   4   1   4    21603.97    22406.82    183.85 o 
   5   1   4       32.83       32.50      4.62 o 
   6   1   4      465.60      495.02     18.23 o 
   7   1   4       95.31      103.06      8.39 o 
   8   1   4     3878.09     4084.26     62.16 o 
   9   1   4     4593.12     4569.48     75.19 o 
  10   1   4      282.37      253.39     19.89 o 
  11   1   4      941.76      893.82     33.31 o 
  12   1   4      740.44      793.66     33.00 o 
  13   1   4     1429.92     1385.76     43.60 o 
  14   1   4        1.92      -11.77     11.77 o 
  15   1   4      115.17      104.69     19.64 o 
 -18   2   4      135.70      122.43     19.36 o 
 -17   2   4     4498.33     4428.18    106.55 o 
 -16   2   4     6000.38     5970.28     99.04 o 
 -15   2   4     2247.05     2241.64     53.89 o 
 -14   2   4      148.26      133.33     16.50 o 
 -13   2   4     8467.73     8550.32    108.69 o 
 -12   2   4    10129.83    10244.05    121.40 o 
 -11   2   4    16076.12    15880.67    135.24 o 
 -10   2   4     2441.62     2337.74     33.77 o 
  -9   2   4     2203.77     2290.62     30.16 o 
  -8   2   4    34390.95    33522.36    257.16 o 
  -7   2   4    36167.45    34472.58    253.29 o 
  -6   2   4    21279.18    22997.39    185.33 o 
  -5   2   4     5654.85     5558.13     57.79 o 
  -4   2   4     8773.00     9042.62    145.04 o 
  -2   2   4     3398.13     3633.61     63.82 o 
  -1   2   4      988.48      953.62     26.65 o 
   0   2   4     6149.75     6493.59    113.46 o 
   1   2   4    23607.54    24345.39    252.92 o 
   2   2   4     3865.50     3594.85     45.79 o 
   3   2   4     4303.42     4318.88     45.10 o 
   4   2   4       12.53       25.46      6.56 o 
   5   2   4    14774.11    14505.29    110.84 o 
   6   2   4     1374.85     1398.28     21.46 o 
   7   2   4     2957.16     3048.68     38.84 o 
   8   2   4     1510.65     1531.65     32.33 o 
   9   2   4      890.85      973.47     37.27 o 
  10   2   4     7033.53     7008.21    103.90 o 
  11   2   4       96.68      101.05     17.58 o 
  12   2   4     2820.28     2843.68     61.56 o 
  13   2   4      278.24      216.16     21.55 o 
  14   2   4      491.54      470.66     30.12 o 
  15   2   4       63.90       55.69     17.47 o 
 -18   3   4       92.58       71.24     16.92 o 
 -17   3   4      838.86      833.81     41.92 o 
 -16   3   4      176.35      182.89     19.89 o 
 -15   3   4     3544.20     3599.23    119.05 o 
 -14   3   4      264.48      284.44     19.95 o 
 -13   3   4      138.79      140.10     14.35 o 
 -12   3   4      766.19      757.68     22.07 o 
 -11   3   4      559.13      565.35     19.37 o 
 -10   3   4    24366.77    24241.79    189.82 o 
  -9   3   4     3064.34     3088.26     36.30 o 
  -8   3   4     1360.57     1395.99     20.36 o 
  -7   3   4        3.27       26.21      3.89 o 
  -6   3   4     7312.11     6612.99     55.21 o 
  -5   3   4    10252.20    10013.93    103.44 o 
  -4   3   4     6213.34     6737.08    112.88 o 
  -3   3   4     7627.90     7982.24    100.65 o 
  -2   3   4     1983.52     2198.91     45.41 o 
  -1   3   4    39512.43    41613.98    846.68 o 
   0   3   4     2041.70     2444.39     45.53 o 
   1   3   4      496.37      461.60     16.56 o 
   2   3   4     5934.96     6519.78     72.70 o 
   3   3   4    12762.86    11299.70     98.03 o 
   4   3   4    25214.24    24109.73    195.67 o 
   5   3   4     4641.04     5188.30     52.46 o 
   6   3   4     1021.94      990.36     20.67 o 
   7   3   4     3852.88     3870.12     45.48 o 
   8   3   4    25886.97    26158.94    204.89 o 
   9   3   4    11376.94    11061.26    130.16 o 
  10   3   4      995.09     1090.76     44.40 o 
  11   3   4        1.71       27.79     12.85 o 
  12   3   4     3636.69     3642.35     71.09 o 
  13   3   4     7336.26     7292.86    113.78 o 
  14   3   4      118.94      117.32     19.17 o 
  15   3   4       63.79       72.76     18.18 o 
 -18   4   4      740.28      768.68     35.32 o 
 -17   4   4     1044.89     1062.65     38.53 o 
 -16   4   4     2101.74     2151.44     53.12 o 
 -15   4   4      222.54      225.37     24.72 o 
 -14   4   4      455.94      391.72     24.66 o 
 -13   4   4     3195.31     3288.51     51.99 o 
 -12   4   4     6494.12     6444.60     73.44 o 
 -11   4   4      308.61      326.79     14.33 o 
 -10   4   4       59.14       63.93      6.67 o 
  -9   4   4     3430.73     3305.84     35.51 o 
  -8   4   4    14681.36    14615.54    101.15 o 
  -7   4   4      639.58      652.67     11.74 o 
  -6   4   4     6519.70     6525.28     61.71 o 
  -5   4   4      380.10      388.02     13.20 o 
  -4   4   4    13084.68    12759.01    287.62 o 
  -3   4   4     9059.27     9408.52    139.28 o 
  -2   4   4     5779.78     5898.43    146.30 o 
  -1   4   4        5.28       17.15      4.87 o 
   0   4   4     9735.00     9712.98    161.78 o 
   1   4   4    18888.91    18622.77    292.09 o 
   2   4   4     4752.88     4495.29     59.11 o 
   3   4   4    13727.34    13541.61    123.87 o 
   4   4   4     8866.55     8797.93     75.85 o 
   5   4   4    53192.07    53629.23    413.44 o 
   6   4   4     1418.96     1510.56     29.50 o 
   7   4   4    10605.11    10450.20     93.42 o 
   8   4   4     3860.90     3828.60     47.23 o 
   9   4   4    17711.40    17876.76    173.64 o 
  10   4   4     2841.66     2681.74     55.60 o 
  11   4   4     8591.89     8528.45    121.66 o 
  12   4   4     5156.25     5107.20     87.45 o 
  13   4   4     2024.61     2071.22     53.26 o 
  14   4   4     2710.53     2544.92     60.42 o 
  15   4   4      729.31      681.63     35.20 o 
 -18   5   4        0.65      -12.01     12.01 o 
 -17   5   4     1100.90     1072.52     64.86 o 
 -16   5   4      133.84      154.15     18.17 o 
 -15   5   4        1.41       20.48     11.22 o 
 -14   5   4      212.90      224.25     16.57 o 
 -13   5   4     4844.17     4826.95     62.39 o 
 -12   5   4     1018.50     1009.10     23.20 o 
 -11   5   4      179.28      155.70      9.86 o 
 -10   5   4      570.13      557.48     19.94 o 
  -9   5   4    14140.94    13778.15    128.84 o 
  -8   5   4    13026.56    12684.50     94.50 o 
  -7   5   4       48.50       32.52      4.38 o 
  -6   5   4     1148.57     1479.61     18.35 o 
  -5   5   4    30333.17    32116.19    337.93 o 
  -4   5   4     7702.24     7275.90     98.14 o 
  -3   5   4     3847.43     3669.45     91.66 o 
  -2   5   4     1324.23     1477.07     56.63 o 
  -1   5   4     5568.17     6131.17    165.84 o 
   0   5   4     5171.61     4950.90     62.88 o 
   1   5   4    18840.61    17531.00    897.71 o 
   2   5   4     7023.45     6804.65     81.31 o 
   3   5   4      218.94      305.11     12.81 o 
   4   5   4    17220.94    17029.65    173.75 o 
   5   5   4    27854.79    27688.23    297.68 o 
   6   5   4     7709.72     8021.44     79.25 o 
   7   5   4      133.50      147.20     12.22 o 
   8   5   4     7453.43     7468.77     74.40 o 
   9   5   4    14744.69    14742.62    128.59 o 
  10   5   4     5623.27     5758.60     82.42 o 
  11   5   4      374.16      349.38     23.91 o 
  12   5   4      494.76      464.84     27.37 o 
  13   5   4     1894.49     1891.06     53.74 o 
  14   5   4     3425.48     3353.73     77.25 o 
  15   5   4     1727.29     1832.73     51.16 o 
 -18   6   4      285.15      294.00     32.11 o 
 -17   6   4     1399.34     1478.33     42.76 o 
 -16   6   4     1337.66     1361.63     39.75 o 
 -15   6   4      119.75      119.33     15.05 o 
 -14   6   4      388.71      359.86     20.05 o 
 -13   6   4      363.27      333.23     17.33 o 
 -12   6   4     3844.30     3750.36     51.97 o 
 -11   6   4     2013.46     2047.17     30.01 o 
 -10   6   4     2310.01     2399.66     31.32 o 
  -9   6   4      203.18      195.30     10.48 o 
  -8   6   4      341.00      282.82     11.27 o 
  -7   6   4      698.84      715.70     12.09 o 
  -6   6   4     4299.97     4495.49     43.90 o 
  -5   6   4     6073.19     6875.41     75.75 o 
  -4   6   4     1878.28     1650.04     29.48 o 
  -3   6   4     7485.69     7641.15    100.25 o 
  -2   6   4    11879.75    11841.47    166.51 o 
  -1   6   4     9064.43     8797.77    112.77 o 
   0   6   4     1141.98     1031.50     21.79 o 
   1   6   4    32556.90    32322.31    296.77 o 
   2   6   4      371.44      388.72     13.89 o 
   3   6   4    23828.78    23539.48    236.98 o 
   4   6   4      895.63      844.77     16.34 o 
   5   6   4    16442.81    16226.30    149.67 o 
   6   6   4     2050.20     2097.86     29.52 o 
   7   6   4      213.12      272.28     12.61 o 
   8   6   4       61.11       45.57      7.73 o 
   9   6   4     4459.04     4448.89     53.85 o 
  10   6   4     1036.08     1106.44     28.35 o 
  11   6   4     4695.74     4759.10    101.41 o 
  12   6   4     3000.86     3060.84     62.19 o 
  13   6   4     1716.17     1864.81     57.46 o 
  14   6   4     2541.88     2472.31     71.35 o 
 -18   7   4      100.66       77.05     21.84 o 
 -17   7   4     4867.56     4991.03    127.46 o 
 -16   7   4     1699.46     1854.47     61.87 o 
 -15   7   4     2221.70     2337.86     51.52 o 
 -14   7   4       63.38       82.87     12.55 o 
 -13   7   4    14022.02    13829.90    133.56 o 
 -12   7   4    14872.89    14669.87    156.97 o 
 -11   7   4      260.72      259.87     12.57 o 
 -10   7   4     2779.95     2895.67     38.42 o 
  -9   7   4    11215.41    11161.39     95.02 o 
  -8   7   4    20958.88    20251.91    159.02 o 
  -7   7   4     1517.10     1422.19     21.88 o 
  -6   7   4     3917.28     4017.87     49.25 o 
  -5   7   4     1362.98     1349.88     41.07 o 
  -4   7   4    21277.94    20269.88    197.79 o 
  -3   7   4    40617.56    41234.66    526.68 o 
  -2   7   4       10.74       27.50     14.13 o 
  -1   7   4     3817.44     3947.78     58.62 o 
   0   7   4    21147.09    20473.71    258.63 o 
   1   7   4    74751.88    74625.30   1594.43 o 
   2   7   4    14570.17    14471.05    157.88 o 
   3   7   4     1459.49     1619.76     31.31 o 
   4   7   4     2545.74     2523.62     32.45 o 
   5   7   4    32432.66    31911.62    253.52 o 
   6   7   4    14648.09    14516.41    148.10 o 
   7   7   4      546.84      479.21     15.12 o 
   8   7   4       22.70       27.44      6.96 o 
   9   7   4     5148.16     5145.55     72.57 o 
  10   7   4    12388.70    12165.17    106.98 o 
  11   7   4     5383.06     5479.20    108.08 o 
  12   7   4      775.43      762.75     32.32 o 
  13   7   4     1352.05     1350.50     40.45 o 
  14   7   4     2405.61     2420.69     54.46 o 
 -18   8   4     5626.16     6091.88    171.92 o 
 -17   8   4       94.75       72.63     31.35 o 
 -16   8   4     6775.26     7052.77    192.32 o 
 -15   8   4        0.40        3.60     12.29 o 
 -14   8   4    17947.99    17825.17    200.04 o 
 -13   8   4     2207.78     2292.24     42.27 o 
 -12   8   4     1966.20     1920.74     36.47 o 
 -11   8   4    12422.83    12423.29    119.71 o 
 -10   8   4      866.22      910.81     22.28 o 
  -9   8   4    16109.75    16182.88    148.76 o 
  -8   8   4      610.81      612.35     16.37 o 
  -7   8   4     7763.84     7744.88     69.36 o 
  -6   8   4     2468.98     2552.04     39.59 o 
  -5   8   4     8142.21     7753.60     86.06 o 
  -4   8   4     3796.56     3786.82     56.67 o 
  -3   8   4     2970.64     2656.29     30.92 o 
  -2   8   4      318.35      269.34     13.33 o 
  -1   8   4    39544.48    40127.20    706.05 o 
   0   8   4    11967.67    11987.86    174.52 o 
   1   8   4    10591.33    10712.97    131.47 o 
   2   8   4    16818.45    16457.81    269.12 o 
   3   8   4     1669.35     1702.84     28.47 o 
   4   8   4     7618.65     7322.27    127.50 o 
   5   8   4        4.00        4.36      6.67 o 
   6   8   4     6709.03     6597.00     66.20 o 
   7   8   4      447.34      477.02     16.58 o 
   8   8   4     1224.21     1187.05     24.92 o 
   9   8   4      674.59      725.70     21.29 o 
  10   8   4      517.47      497.57     18.81 o 
  11   8   4      342.44      378.25     20.76 o 
  12   8   4      327.90      321.15     20.01 o 
  13   8   4      265.44      280.94     20.41 o 
  14   8   4       54.94       61.00     25.20 o 
 -18   9   4      545.23      430.68     72.27 o 
 -17   9   4     2963.60     3016.08     79.22 o 
 -16   9   4       12.33       21.98     16.91 o 
 -15   9   4      619.48      643.41     32.34 o 
 -14   9   4       61.76       65.49     13.06 o 
 -13   9   4     8189.51     8036.08     91.72 o 
 -12   9   4     4207.38     4162.56     57.13 o 
 -11   9   4      214.68      220.48     13.94 o 
 -10   9   4       88.87       96.03      9.63 o 
  -9   9   4     1628.49     1734.73     29.91 o 
  -8   9   4     5952.18     5875.32     61.40 o 
  -7   9   4      620.91      535.61     15.10 o 
  -6   9   4     2990.41     2872.60     54.18 o 
  -5   9   4     7592.17     6989.51     89.97 o 
  -4   9   4     9092.31     8713.77     82.35 o 
  -3   9   4     1225.58     1354.03     21.13 o 
  -2   9   4      249.41      303.24     13.19 o 
  -1   9   4    22398.54    22355.10    277.31 o 
   0   9   4    30193.58    29312.24   1237.31 o 
   1   9   4     6575.29     6377.28    145.44 o 
   2   9   4      691.63      821.87     30.39 o 
   3   9   4     7386.99     7215.77    122.54 o 
   4   9   4    24382.31    24204.69    307.28 o 
   5   9   4    10187.79     9916.96    151.39 o 
   6   9   4     2546.52     2493.25     41.50 o 
   7   9   4      291.15      317.92     16.74 o 
   8   9   4     7540.21     7465.53     81.54 o 
   9   9   4     6576.86     6216.11     69.84 o 
  10   9   4      105.73       98.64     10.19 o 
  11   9   4     2222.63     2195.78     52.61 o 
  12   9   4     3620.29     3736.00     83.41 o 
  13   9   4     1356.06     1382.75     93.62 o 
  14   9   4       84.53      123.41     43.18 o 
 -17  10   4     1861.58     1922.40     99.46 o 
 -16  10   4      583.11      483.69     28.72 o 
 -15  10   4       47.69       49.02     13.03 o 
 -14  10   4     7471.70     7476.28     95.46 o 
 -13  10   4    10075.82     9751.11    112.57 o 
 -12  10   4        9.57        7.82      8.23 o 
 -11  10   4       61.99       61.98      9.37 o 
 -10  10   4     7243.30     7416.49     84.13 o 
  -9  10   4    10845.47    10500.85    106.55 o 
  -8  10   4      186.67      201.01     14.80 o 
  -7  10   4     4177.52     4155.25     91.15 o 
  -6  10   4      889.34      998.13     31.30 o 
  -5  10   4    18550.04    18152.22    174.44 o 
  -4  10   4    15224.97    15979.94    143.15 o 
  -3  10   4     3956.36     4153.31     72.72 o 
  -2  10   4     1872.10     1981.49     43.61 o 
  -1  10   4    13673.18    14205.23    234.98 o 
   0  10   4     6429.45     6143.48     79.08 o 
   1  10   4        0.39      180.76     24.66 o 
   2  10   4      171.25      163.51     12.36 o 
   3  10   4     2171.35     2172.01     42.02 o 
   4  10   4     2546.18     2443.77     55.14 o 
   5  10   4        1.00        6.95     10.44 o 
   6  10   4      247.42      223.09     17.56 o 
   7  10   4      191.32      158.50     11.21 o 
   8  10   4      742.13      726.34     21.35 o 
   9  10   4        0.43       -7.72      7.72 o 
  10  10   4      391.44      383.61     33.76 o 
  11  10   4      104.29       80.80     15.30 o 
  12  10   4        3.05       -7.47     31.06 o 
  13  10   4        0.12       11.23     35.82 o 
 -17  11   4       24.56       62.75     43.31 o 
 -16  11   4      778.70      696.83     68.08 o 
 -15  11   4      374.66      305.95     33.29 o 
 -14  11   4     4670.26     4570.51     93.47 o 
 -13  11   4     1726.32     1712.76     50.76 o 
 -12  11   4      654.03      566.71     24.15 o 
 -11  11   4       48.43       60.05     12.75 o 
 -10  11   4     8804.40     8675.70    108.59 o 
  -9  11   4    12167.23    11968.72    134.44 o 
  -8  11   4      289.10      255.64     16.51 o 
  -7  11   4     5187.72     5250.81    107.66 o 
  -6  11   4     2413.04     2255.43     54.97 o 
  -5  11   4    26649.58    26414.60    228.29 o 
  -4  11   4    11212.17    11241.45    116.60 o 
  -3  11   4    16056.70    16472.01    273.85 o 
  -2  11   4       11.13        5.64      4.04 o 
  -1  11   4    45597.45    46058.50    662.43 o 
   0  11   4    49624.42    49149.25   1083.77 o 
   1  11   4       24.25       23.54      8.15 o 
   2  11   4    13930.06    13961.40    287.21 o 
   3  11   4      790.53      812.71     46.38 o 
   4  11   4    39601.45    38901.95    476.20 o 
   5  11   4     3512.99     3457.90     72.03 o 
   6  11   4     4526.15     4511.99     74.77 o 
   7  11   4      102.59      106.89     15.05 o 
   8  11   4    12263.75    12110.16    144.61 o 
   9  11   4     3850.75     3756.91     68.26 o 
  10  11   4     1680.48     1605.08     44.93 o 
  11  11   4       89.07       66.71     14.97 o 
  12  11   4     4564.46     4651.55    144.05 o 
  13  11   4     5878.28     5642.02    228.51 o 
 -17  12   4      839.61      614.20     88.27 o 
 -16  12   4     3208.40     3260.37     94.26 o 
 -15  12   4     5401.83     5402.24    105.94 o 
 -14  12   4      984.71      951.54     41.55 o 
 -13  12   4        1.46       -9.47      9.47 o 
 -12  12   4     1888.70     1831.21     45.97 o 
 -11  12   4    10347.19    10297.47    128.90 o 
 -10  12   4     6078.31     6162.00     85.44 o 
  -9  12   4       30.12       47.61      9.40 o 
  -8  12   4     1402.06     1286.96     27.18 o 
  -7  12   4     1373.85     1319.60     38.11 o 
  -6  12   4    20427.23    20384.48    200.83 o 
  -5  12   4    14660.08    15003.45    181.16 o 
  -4  12   4     1120.91     1240.24     24.83 o 
  -3  12   4      679.65      742.68     21.52 o 
  -2  12   4    23835.55    23499.86    296.85 o 
  -1  12   4    14630.98    14509.15    160.63 o 
   0  12   4      237.43      232.34     43.42 o 
   2  12   4    11943.90    12228.38    278.21 o 
   3  12   4    18767.16    18292.91    364.88 o 
   4  12   4       67.52      125.08     16.10 o 
   5  12   4     7091.44     7198.91    161.30 o 
   6  12   4     2187.58     2183.68     56.34 o 
   7  12   4     6281.96     6278.57    113.00 o 
   8  12   4     1898.51     2011.47     60.95 o 
   9  12   4     1889.31     1857.42     46.92 o 
  10  12   4     2353.68     2320.59     54.48 o 
  11  12   4       78.87       62.56     15.53 o 
  12  12   4      583.89      574.47     51.62 o 
  13  12   4       80.85       60.08     31.78 o 
 -17  13   4     1197.04     1184.56     73.66 o 
 -16  13   4      230.82      203.07     27.19 o 
 -15  13   4     1618.32     1674.88     72.90 o 
 -14  13   4       31.39       10.43     12.70 o 
 -13  13   4     1978.52     1897.58     48.04 o 
 -12  13   4      551.03      503.88     27.19 o 
 -11  13   4      296.91      309.74     21.23 o 
 -10  13   4     1569.48     1540.46     42.17 o 
  -9  13   4     3307.27     3333.01     55.21 o 
  -8  13   4     2876.35     2694.49     41.93 o 
  -7  13   4        7.00       37.90     15.31 o 
  -6  13   4      930.90      984.18     23.42 o 
  -5  13   4      675.66      676.29     23.80 o 
  -4  13   4     4158.73     4037.63     47.47 o 
  -3  13   4      147.45      147.22     18.23 o 
  -2  13   4    16407.38    17352.81    226.90 o 
  -1  13   4      568.54      545.20     23.91 o 
   0  13   4     6872.87     7008.40     83.48 o 
   1  13   4        9.93        2.21      9.56 o 
   3  13   4     6148.24     6151.11    132.29 o 
   4  13   4     3886.01     3954.88     77.20 o 
   5  13   4      228.79      272.91     28.17 o 
   6  13   4      113.46      137.37     13.52 o 
   7  13   4      239.42      222.24     23.07 o 
   8  13   4     5209.16     4990.75     79.33 o 
   9  13   4     1093.25     1044.17     46.10 o 
  10  13   4     2099.72     2070.64     51.51 o 
  11  13   4      644.82      651.39     34.49 o 
  12  13   4     1260.61     1172.44     44.15 o 
  13  13   4      814.04      761.15     68.82 o 
 -17  14   4     2093.62     2149.15    179.98 o 
 -16  14   4     4041.30     4111.41     94.14 o 
 -15  14   4     2637.93     2662.12     63.51 o 
 -14  14   4      690.62      694.27     35.21 o 
 -13  14   4     1244.68     1144.99     50.17 o 
 -12  14   4     1435.62     1582.55     45.50 o 
 -11  14   4     8451.39     8341.99    110.59 o 
 -10  14   4     4092.36     4043.49     65.80 o 
  -9  14   4      872.28      830.50     41.72 o 
  -8  14   4      916.60      896.49     33.62 o 
  -7  14   4    13384.98    13633.48    171.72 o 
  -6  14   4     4259.89     4592.34     69.81 o 
  -5  14   4     3778.59     3818.23     94.24 o 
  -4  14   4     3259.08     3523.56     54.99 o 
  -3  14   4     1466.93     1585.57     34.78 o 
  -2  14   4    23884.42    24465.26    310.38 o 
  -1  14   4     7044.99     7718.76    115.79 o 
   0  14   4     2717.63     2905.56     32.77 o 
   1  14   4     1384.44     1339.95     42.14 o 
   2  14   4    19513.11    19685.18    379.10 o 
   3  14   4     5080.97     5164.42     76.78 o 
   4  14   4     2272.29     2372.50     48.69 o 
   5  14   4     2360.42     2267.42     43.02 o 
   6  14   4     2385.25     2331.25     56.51 o 
   7  14   4     8041.92     7853.77    104.11 o 
   8  14   4       29.33       40.37     12.75 o 
   9  14   4     6511.36     6557.65    108.08 o 
  10  14   4      490.07      478.52     28.77 o 
  11  14   4     2234.86     2288.43     56.92 o 
  12  14   4     1044.34     1028.55     47.42 o 
  13  14   4     1275.95     1269.69     77.74 o 
 -16  15   4      129.40       99.06     22.96 o 
 -15  15   4     3702.12     3754.84     76.94 o 
 -14  15   4      391.62      451.29     33.38 o 
 -13  15   4     5465.92     5621.94     90.94 o 
 -12  15   4      290.59      274.33     21.50 o 
 -11  15   4     6422.77     6352.14     92.23 o 
 -10  15   4     7489.26     7255.31     97.33 o 
  -9  15   4     5643.95     5585.02     78.15 o 
  -8  15   4    12722.78    12658.70    139.04 o 
  -7  15   4     4151.76     4128.67     53.81 o 
  -6  15   4    27701.41    27587.64    266.41 o 
  -5  15   4      170.94      203.58     33.85 o 
  -4  15   4    20940.71    21204.01    277.60 o 
  -3  15   4     1089.99     1200.81     79.28 o 
  -2  15   4    30451.03    31094.08    429.09 o 
  -1  15   4    12371.89    12855.69    157.22 o 
   0  15   4      948.63     1009.44     25.95 o 
   1  15   4     3938.06     3971.55     55.92 o 
   2  15   4     2021.24     2142.77     35.85 o 
   3  15   4    11765.27    11761.08    144.50 o 
   4  15   4      335.53      304.85     19.71 o 
   5  15   4     3304.23     3369.67     54.92 o 
   6  15   4     1137.32     1093.28     31.29 o 
   7  15   4     4685.21     4540.57     72.59 o 
   8  15   4      171.90      199.11     18.44 o 
   9  15   4      414.34      388.29     25.53 o 
  10  15   4      507.22      489.56     29.24 o 
  11  15   4     1397.39     1408.18     49.17 o 
  12  15   4     1861.71     1756.34     87.62 o 
  13  15   4      153.69      177.63     36.38 o 
 -16  16   4      771.41      665.73     49.30 o 
 -15  16   4      690.80      614.30     36.03 o 
 -14  16   4     2046.72     2068.97     58.51 o 
 -13  16   4      505.87      467.05     28.40 o 
 -12  16   4      569.10      543.55     39.28 o 
 -11  16   4      598.00      589.30     36.61 o 
 -10  16   4     5161.20     4841.55     74.68 o 
  -9  16   4     6498.71     6452.05     86.75 o 
  -8  16   4      445.21      429.79     20.16 o 
  -7  16   4       23.62       81.70     68.70 o 
  -6  16   4     7223.04     7299.30     96.18 o 
  -5  16   4    11596.37    11942.32    140.71 o 
  -4  16   4      635.56      654.58     26.11 o 
  -3  16   4      211.48      201.17     14.79 o 
  -2  16   4     1073.47     1032.02     29.75 o 
  -1  16   4    12184.21    12435.41    151.12 o 
   0  16   4     2187.30     2189.46     32.26 o 
   1  16   4       91.53      130.67      9.56 o 
   2  16   4      701.47      716.20     20.05 o 
   3  16   4     2936.68     2941.33     60.79 o 
   4  16   4     1002.50     1075.93     54.00 o 
   5  16   4      217.51      206.21     15.40 o 
   6  16   4      295.78      299.85     19.53 o 
   7  16   4       41.06       40.02     11.22 o 
   8  16   4       43.77       49.03     12.58 o 
   9  16   4     1229.11     1106.42     36.84 o 
  10  16   4      202.93      218.29     21.40 o 
  11  16   4     1040.03     1076.86     43.10 o 
  12  16   4        1.97      -12.40     12.40 o 
 -16  17   4      339.57      335.20     43.89 o 
 -15  17   4     3066.40     3114.68     77.52 o 
 -14  17   4      687.66      733.77     37.10 o 
 -13  17   4     1743.00     1628.27     54.77 o 
 -12  17   4      135.55      139.02     18.02 o 
 -11  17   4     6063.53     5968.27     89.25 o 
 -10  17   4     7540.66     7378.46     99.38 o 
  -9  17   4     1014.16      941.70     28.89 o 
  -8  17   4     1583.80     1680.32     38.36 o 
  -7  17   4     4487.35     4592.53     76.60 o 
  -6  17   4    28693.94    29392.60    365.55 o 
  -5  17   4     6647.46     6542.83     78.82 o 
  -4  17   4     7346.32     7548.46    103.46 o 
  -3  17   4       18.44       41.90     11.96 o 
  -2  17   4    16102.79    16281.82    247.68 o 
  -1  17   4     8758.95     8669.19    114.94 o 
   0  17   4        4.75        6.54      4.41 o 
   1  17   4      135.32      127.78     11.00 o 
   2  17   4     5605.18     5929.69     71.98 o 
   3  17   4     2253.78     2329.03     61.94 o 
   4  17   4      224.72      187.07     15.95 o 
   5  17   4      125.45      128.34     13.26 o 
   6  17   4     5514.63     5426.01     79.29 o 
   7  17   4     3863.58     3623.52     63.97 o 
   8  17   4      317.75      295.28     21.77 o 
   9  17   4      157.50      161.74     18.49 o 
  10  17   4     1715.84     1702.92     48.51 o 
  11  17   4     2541.01     2538.13     63.36 o 
  12  17   4      415.59      351.61     28.51 o 
 -15  18   4      601.95      578.30     35.15 o 
 -14  18   4     3329.27     3420.37     71.62 o 
 -13  18   4     8025.81     7829.59    197.75 o 
 -12  18   4       18.12        1.01     10.66 o 
 -11  18   4     2199.97     2275.01     50.59 o 
 -10  18   4      151.00      143.73     15.33 o 
  -9  18   4    11211.39    11201.91    131.03 o 
  -8  18   4     2761.95     2770.88     72.74 o 
  -7  18   4      341.96      332.17     20.21 o 
  -6  18   4     2999.67     3088.55     48.98 o 
  -5  18   4    17529.43    17431.97    177.37 o 
  -4  18   4     8739.10     8713.08    116.62 o 
  -3  18   4      250.28      270.77     18.58 o 
  -2  18   4     2501.31     2462.84     46.66 o 
  -1  18   4     1086.48     1060.36     28.54 o 
   0  18   4     6097.34     6188.89     86.95 o 
   1  18   4     1898.30     1891.23     47.44 o 
   2  18   4     3493.39     3597.85     49.38 o 
   3  18   4     2351.61     2260.31     45.36 o 
   4  18   4     4624.10     4620.95     75.40 o 
   5  18   4     4223.94     4277.81     65.26 o 
   6  18   4     1213.89     1166.24     33.51 o 
   7  18   4     3095.62     3083.15     58.79 o 
   8  18   4      487.12      450.79     26.27 o 
   9  18   4     2229.00     2200.60     52.98 o 
  10  18   4     1235.55     1258.32     42.72 o 
  11  18   4      914.65      834.20     41.21 o 
  12  18   4     1028.46     1190.47     61.95 o 
 -15  19   4      100.40       72.25     25.93 o 
 -14  19   4        0.85      -12.29     12.29 o 
 -13  19   4      228.66      240.27     22.50 o 
 -12  19   4     2432.89     2422.48     54.84 o 
 -11  19   4     5242.61     5140.28     81.54 o 
 -10  19   4       76.14       83.44     12.71 o 
  -9  19   4      344.60      359.27     20.64 o 
  -8  19   4     3967.47     3749.46     73.23 o 
  -7  19   4    17647.59    17540.11    203.27 o 
  -6  19   4     3413.52     3374.38     52.25 o 
  -5  19   4      147.78      167.90     11.62 o 
  -4  19   4       47.57       73.82     11.49 o 
  -3  19   4    25978.25    25986.67    289.54 o 
  -2  19   4    13245.85    13860.51    166.90 o 
  -1  19   4      173.97      148.07     15.89 o 
   0  19   4      363.82      327.47     35.32 o 
   1  19   4     9234.83     9476.06    303.12 o 
   2  19   4    14633.46    15294.36    154.80 o 
   3  19   4      862.23      844.48     33.92 o 
   4  19   4     2499.87     2528.75     44.82 o 
   5  19   4     4170.54     4067.01     63.50 o 
   6  19   4    17964.82    17907.21    193.51 o 
   7  19   4     4439.74     4427.05     73.19 o 
   8  19   4     1261.52     1185.96     37.39 o 
   9  19   4       12.04       20.23     12.96 o 
  10  19   4     9431.12     9232.04    131.32 o 
  11  19   4     7547.25     7373.51    115.77 o 
 -15  20   4      123.77       97.03     24.36 o 
 -14  20   4       52.58       40.08     15.52 o 
 -13  20   4      252.90      219.46     21.98 o 
 -12  20   4      170.21      171.25     18.80 o 
 -11  20   4       94.50       66.67     13.72 o 
 -10  20   4      391.71      408.13     23.15 o 
  -9  20   4      142.38      163.92     18.50 o 
  -8  20   4     1376.95     1274.37     40.64 o 
  -7  20   4     1536.14     1432.07     50.72 o 
  -6  20   4      311.77      311.11     17.55 o 
  -5  20   4      239.18      268.18     15.13 o 
  -4  20   4      162.24      197.70     16.77 o 
  -3  20   4      603.29      606.53     34.35 o 
  -2  20   4      807.54      765.43     25.77 o 
  -1  20   4       63.88       75.27     11.14 o 
   0  20   4        3.41        7.05      8.69 o 
   1  20   4     1107.19     1089.91     52.96 o 
   2  20   4       74.16      120.32     20.00 o 
   3  20   4       36.21       30.62      9.74 o 
   4  20   4       83.95      101.56     11.78 o 
   5  20   4      231.20      260.17     18.11 o 
   6  20   4      400.97      374.33     22.68 o 
   7  20   4      672.85      593.63     30.89 o 
   8  20   4       66.85       72.55     14.53 o 
   9  20   4      149.19      166.77     19.63 o 
  10  20   4      504.05      495.19     31.61 o 
  11  20   4      218.86      214.69     30.83 o 
 -14  21   4        9.35      -26.11     40.59 o 
 -13  21   4      241.74      253.23     27.67 o 
 -12  21   4      729.57      740.14     33.40 o 
 -11  21   4     2808.04     2652.96     58.49 o 
 -10  21   4      677.68      586.07     30.69 o 
  -9  21   4        2.94       16.11     11.77 o 
  -8  21   4     2278.86     2268.17     54.93 o 
  -7  21   4     9807.12     9871.07    129.02 o 
  -6  21   4     4474.46     4410.00     99.57 o 
  -5  21   4      270.21      252.24     16.38 o 
  -4  21   4     1568.00     1620.54     39.73 o 
  -3  21   4    17520.06    17968.85    211.45 o 
  -2  21   4     9232.73     9148.77    132.04 o 
  -1  21   4     2207.00     2042.22     47.14 o 
   0  21   4      913.47      944.71     31.52 o 
   1  21   4     9113.97     9077.58    136.53 o 
   2  21   4    17566.55    18080.18    327.58 o 
   3  21   4     2937.97     3063.84     53.43 o 
   4  21   4      133.01      128.59     12.47 o 
   5  21   4     1671.07     1613.58     48.74 o 
   6  21   4    13995.87    14061.42    159.76 o 
   7  21   4     3535.57     3497.62     63.95 o 
   8  21   4       45.63       21.20     12.79 o 
   9  21   4      137.07      111.56     17.27 o 
  10  21   4     6412.73     6531.70    104.53 o 
  11  21   4     3716.22     3499.91    116.84 o 
 -14  22   4     2142.15     2059.83     72.84 o 
 -13  22   4     1692.11     1703.44     70.45 o 
 -12  22   4        3.86       -5.88     14.28 o 
 -11  22   4     1602.81     1603.80     49.73 o 
 -10  22   4      689.16      599.20     31.38 o 
  -9  22   4     6065.61     5945.42     96.04 o 
  -8  22   4      777.42      696.77     33.35 o 
  -7  22   4     4347.88     4240.97     82.98 o 
  -6  22   4      220.21      209.05     18.16 o 
  -5  22   4     3071.42     3215.49     49.51 o 
  -4  22   4     4290.81     4223.36     71.28 o 
  -3  22   4     2659.05     2654.89     51.63 o 
  -2  22   4     1105.09     1146.12     31.37 o 
  -1  22   4      221.85      231.20     17.70 o 
   0  22   4     3576.09     3741.44     85.83 o 
   1  22   4      764.79      789.01     30.63 o 
   2  22   4      202.97      199.76     19.53 o 
   3  22   4       10.55        5.76      9.30 o 
   4  22   4     2316.91     2310.42     42.03 o 
   5  22   4     1514.32     1505.27     40.40 o 
   6  22   4      278.90      268.64     19.78 o 
   7  22   4     1326.62     1344.64     38.51 o 
   8  22   4       56.04       57.38     15.41 o 
   9  22   4     1084.47     1073.04     44.92 o 
  10  22   4       65.46       50.45     22.02 o 
 -13  23   4     1248.75     1263.61     55.17 o 
 -12  23   4      805.35      767.39     39.74 o 
 -11  23   4     1974.55     1992.27     55.55 o 
 -10  23   4     6246.32     6136.91    102.34 o 
  -9  23   4       42.05       21.84     12.85 o 
  -8  23   4      319.64      302.34     22.04 o 
  -7  23   4      918.05      930.83     45.89 o 
  -6  23   4     5537.88     5576.44     81.60 o 
  -5  23   4     1914.88     1875.03     37.55 o 
  -4  23   4        1.09       -1.06      9.71 o 
  -3  23   4     2530.03     2559.01     50.07 o 
  -2  23   4    12571.02    12916.07    187.50 o 
  -1  23   4     1695.01     1726.55     45.69 o 
   0  23   4        8.23       -5.82      9.50 o 
   1  23   4     1522.93     1515.18     41.63 o 
   2  23   4     7344.39     7566.69    169.07 o 
   3  23   4     5003.16     5090.24     78.27 o 
   4  23   4      154.08      157.49     12.86 o 
   5  23   4       23.30       18.44      9.56 o 
   6  23   4      954.15      952.13     38.17 o 
   7  23   4     2623.78     2536.54     63.54 o 
   8  23   4     1261.57     1240.25     46.06 o 
   9  23   4      709.42      749.14     47.39 o 
  10  23   4      723.30      734.74     78.12 o 
 -13  24   4     1511.29     1334.89     85.90 o 
 -12  24   4        0.19       -5.35     17.06 o 
 -11  24   4      296.71      264.57     25.67 o 
 -10  24   4      487.07      461.11     37.24 o 
  -9  24   4     2500.61     2481.69     57.14 o 
  -8  24   4      543.24      513.71     27.77 o 
  -7  24   4        3.89       13.76     11.63 o 
  -6  24   4     1552.05     1506.76     36.17 o 
  -5  24   4     2439.17     2509.08     44.80 o 
  -4  24   4        5.74       22.12     10.16 o 
  -3  24   4      194.06      167.20     24.53 o 
  -2  24   4     3161.47     3389.75     93.80 o 
  -1  24   4     7377.40     7288.44    151.17 o 
   0  24   4     1056.77      985.34     50.54 o 
   1  24   4     1798.72     1903.77    107.20 o 
   2  24   4      324.29      343.40     18.82 o 
   3  24   4     3410.80     3374.21     59.99 o 
   4  24   4     2927.54     3067.39     59.24 o 
   5  24   4       88.01       87.78     12.17 o 
   6  24   4       97.08      104.71     14.77 o 
   7  24   4       98.33      106.14     15.75 o 
   8  24   4      811.04      848.68     36.05 o 
   9  24   4      716.59      742.49     47.98 o 
 -12  25   4     1290.13     1258.22     67.19 o 
 -11  25   4     1675.48     1620.59     61.90 o 
 -10  25   4     3842.09     4020.16     79.46 o 
  -9  25   4      107.62       95.41     16.48 o 
  -8  25   4     4316.64     4286.44     75.56 o 
  -7  25   4     1377.15     1459.05     40.82 o 
  -6  25   4     6921.44     6941.22     96.06 o 
  -5  25   4      199.45      222.95     14.61 o 
  -4  25   4     2191.36     2228.86     45.48 o 
  -3  25   4        5.71       14.12     13.78 o 
  -2  25   4     9567.79     9779.74    248.47 o 
  -1  25   4     7522.10     7748.33    160.09 o 
   0  25   4      579.80      545.46     39.18 o 
   1  25   4      659.85      659.10     27.39 o 
   2  25   4     3310.58     3348.62     55.57 o 
   3  25   4     6743.12     6963.95     97.81 o 
   4  25   4       38.55       21.50     12.53 o 
   5  25   4      413.87      437.26     21.79 o 
   6  25   4      240.39      230.06     19.80 o 
   7  25   4     2921.03     3076.88     58.70 o 
   8  25   4     1892.30     1887.52     65.18 o 
 -11  26   4     1674.96     1636.58     58.87 o 
 -10  26   4     1416.90     1385.74     44.71 o 
  -9  26   4       64.37       72.33     18.73 o 
  -8  26   4      269.33      236.01     19.85 o 
  -7  26   4     3518.38     3676.92     64.90 o 
  -6  26   4     2653.70     2700.74     50.00 o 
  -5  26   4       44.59       46.66      8.90 o 
  -4  26   4      504.59      529.31     38.47 o 
  -3  26   4      846.83      856.74     40.87 o 
  -2  26   4     9584.78     9774.31    190.89 o 
  -1  26   4     1548.39     1667.90    118.45 o 
   0  26   4     1319.57     1194.23     82.13 o 
   1  26   4     1486.99     1550.33     49.80 o 
   2  26   4     3333.05     3386.37     80.38 o 
   3  26   4     4655.11     4715.65     78.45 o 
   4  26   4        7.34        1.43     10.69 o 
   5  26   4     1389.69     1403.06     40.61 o 
   6  26   4      310.78      341.62     19.56 o 
   7  26   4     1721.14     1738.07     42.26 o 
   8  26   4      109.90       79.46     22.47 o 
 -10  27   4       82.76       79.53     21.25 o 
  -9  27   4      128.55      122.13     19.45 o 
  -8  27   4      200.29      167.67     17.40 o 
  -7  27   4        2.10        1.87      9.50 o 
  -6  27   4      492.36      498.91     36.60 o 
  -5  27   4       33.80       35.70     11.57 o 
  -4  27   4      115.90      101.58     22.87 o 
  -3  27   4      345.50      341.06     29.66 o 
  -2  27   4      736.79      688.11     42.49 o 
  -1  27   4      103.18      106.13     24.46 o 
   0  27   4       11.37       19.73     10.53 o 
   1  27   4     1554.97     1556.94     54.32 o 
   2  27   4     1050.21     1093.24     39.23 o 
   3  27   4      733.91      814.01     61.49 o 
   4  27   4     1112.33     1156.70     33.62 o 
   5  27   4      752.14      718.83     31.29 o 
   6  27   4     1800.83     1868.48     48.78 o 
   7  27   4       46.90       62.41     14.51 o 
  -9  28   4      560.08      580.28     29.16 o 
  -8  28   4       25.13        9.30     11.02 o 
  -7  28   4      307.45      292.46     17.54 o 
  -6  28   4     4282.15     4345.26     89.24 o 
  -5  28   4     2311.14     2450.19     58.12 o 
  -4  28   4       98.74      135.28     25.74 o 
  -3  28   4      133.18      128.97     28.25 o 
  -2  28   4     4074.96     4099.70    165.43 o 
  -1  28   4     3620.55     3785.05    223.36 o 
   0  28   4        1.99       21.84     16.84 o 
   1  28   4      538.61      559.25     27.55 o 
   2  28   4      372.84      352.06     26.00 o 
   3  28   4     3529.76     3609.84     78.36 o 
   4  28   4       94.02      117.20     20.22 o 
   5  28   4     1293.11     1289.79     34.67 o 
   6  28   4      186.45      153.83     24.13 o 
  -8  29   4      159.82      149.20     15.40 o 
  -7  29   4     2454.24     2448.60     61.77 o 
  -6  29   4       68.28       61.86     14.63 o 
  -5  29   4     2867.58     3052.99     64.51 o 
  -4  29   4       92.35      106.09     23.91 o 
  -3  29   4     2047.71     1853.80     82.78 o 
  -2  29   4       91.04      110.22     24.40 o 
  -1  29   4     2212.20     2213.89    284.56 o 
   0  29   4     1581.11     1683.75     42.69 o 
   1  29   4      283.87      286.32     35.48 o 
   2  29   4     1656.89     1616.30     47.62 o 
   3  29   4     1518.05     1635.68     50.79 o 
   4  29   4     5270.88     5280.29    130.76 o 
   5  29   4       14.26       11.39     16.40 o 
  -7  30   4      271.47      219.41     23.31 o 
  -6  30   4      497.06      507.82     31.27 o 
  -5  30   4     3307.03     3388.89     67.29 o 
  -4  30   4     2037.11     2273.95     95.38 o 
  -3  30   4      327.27      330.79     41.76 o 
  -2  30   4     1688.63     1805.20     70.33 o 
  -1  30   4     1853.61     1840.60     71.41 o 
   0  30   4     3583.23     3860.83    106.76 o 
   1  30   4        0.30       -9.74     11.13 o 
   2  30   4      244.55      241.08     22.02 o 
   3  30   4        6.55        2.76     14.01 o 
  -5  31   4      279.57      293.34     40.96 o 
  -4  31   4      245.08      217.62     36.94 o 
  -3  31   4      843.17      844.48     57.96 o 
  -2  31   4      138.45      169.53     32.49 o 
  -1  31   4      373.81      404.15     39.06 o 
   0  31   4      882.19      917.53     86.11 o 
   1  31   4      134.40      183.55     28.85 o 
   2  31   4       35.32       17.56     23.77 o 
 -19   1   5     1249.30     1336.73     62.46 o 
 -18   1   5     2966.65     3017.35     67.83 o 
 -17   1   5      480.89      452.99     29.38 o 
 -16   1   5    11606.73    11690.09    158.59 o 
 -15   1   5    14003.63    14183.41    181.22 o 
 -14   1   5     1049.51     1006.17     33.96 o 
 -13   1   5     2922.30     2979.33     53.76 o 
 -12   1   5     4362.53     4399.95     61.88 o 
 -11   1   5    28087.21    28493.68    239.80 o 
 -10   1   5     8708.26     8586.08     76.64 o 
  -9   1   5     1114.72     1104.93     23.18 o 
  -8   1   5      413.32      446.93     12.59 o 
  -7   1   5    48863.81    47363.67    343.93 o 
  -6   1   5    16094.00    16056.62    157.82 o 
  -5   1   5     1707.11     1916.32     33.66 o 
  -4   1   5       51.32       69.32      8.26 o 
  -2   1   5    49705.38    52200.21    972.26 o 
  -1   1   5     1253.41     1284.21     24.15 o 
   0   1   5       94.87      118.67     16.25 o 
   1   1   5    33027.84    33534.04    280.87 o 
   2   1   5    33333.22    31677.64    250.01 o 
   3   1   5     7546.79     6885.97     66.56 o 
   4   1   5      182.04      173.64      9.01 o 
   5   1   5     1080.23     1069.36     17.00 o 
   6   1   5     3105.13     3060.65     34.69 o 
   7   1   5     8928.24     9056.20    133.37 o 
   8   1   5     4274.62     4263.43     71.06 o 
   9   1   5     4533.77     4707.64     78.25 o 
  10   1   5     2567.47     2455.92     54.50 o 
  11   1   5     1183.98     1137.93     38.04 o 
  12   1   5     2560.18     2513.15     58.49 o 
  13   1   5     4797.00     4700.83     86.78 o 
  14   1   5     2975.32     2940.46     67.53 o 
 -19   2   5       24.05       -5.32     14.50 o 
 -18   2   5      374.50      347.90     26.97 o 
 -17   2   5      707.38      715.79     35.54 o 
 -16   2   5     5492.09     5581.73     94.40 o 
 -15   2   5     2195.74     2220.39     57.21 o 
 -14   2   5      355.65      335.76     21.33 o 
 -13   2   5      328.43      320.15     20.75 o 
 -12   2   5     3753.17     3657.13     58.81 o 
 -11   2   5     3174.32     3163.55     45.43 o 
 -10   2   5      927.52     1011.74     23.10 o 
  -9   2   5     1665.65     1649.01     26.49 o 
  -8   2   5     9000.28     8991.33     79.87 o 
  -7   2   5    15716.09    15141.66    129.91 o 
  -6   2   5      183.20      166.03     12.12 o 
  -5   2   5    27115.11    27839.32    290.41 o 
  -4   2   5     8490.52     9158.43    105.10 o 
  -2   2   5    38613.25    40357.63    470.44 o 
  -1   2   5      472.96      612.98     40.92 o 
   0   2   5    13608.47    13563.82    133.72 o 
   1   2   5        2.43       13.21      4.66 o 
   2   2   5     4522.41     4132.73     47.53 o 
   3   2   5      235.06      306.47     12.60 o 
   4   2   5     9354.52     9133.63     79.76 o 
   5   2   5     3065.13     3130.14     35.67 o 
   6   2   5     1079.36     1187.98     22.38 o 
   7   2   5     2548.38     2655.05     42.96 o 
   8   2   5      503.91      531.76     23.63 o 
   9   2   5     4824.03     4958.68     80.91 o 
  10   2   5      122.77      126.07     16.81 o 
  11   2   5     1627.17     1592.21     44.42 o 
  12   2   5      177.73      196.50     20.70 o 
  13   2   5     2456.20     2434.69     59.27 o 
  14   2   5      345.35      365.10     31.96 o 
 -19   3   5        0.83      -13.83     13.83 o 
 -18   3   5       17.72       10.38     14.15 o 
 -17   3   5     1254.23     1272.83     42.13 o 
 -16   3   5     3851.04     3982.48     75.86 o 
 -15   3   5       90.40      121.65     17.10 o 
 -14   3   5     1698.67     1692.61     40.43 o 
 -13   3   5      820.71      828.82     27.86 o 
 -12   3   5    14461.33    15005.23    151.11 o 
 -11   3   5     4200.50     4183.57     50.26 o 
 -10   3   5     4831.66     4736.57     56.87 o 
  -9   3   5       88.08      129.99     18.94 o 
  -8   3   5    29226.89    29169.60    206.64 o 
  -7   3   5    26664.65    25672.11    192.34 o 
  -6   3   5     2892.94     3362.80     52.19 o 
  -5   3   5     1980.75     1937.67     38.07 o 
  -4   3   5    14954.11    14792.87    184.64 o 
  -2   3   5    13836.51    14271.80    232.84 o 
  -1   3   5       48.77       23.43     14.03 o 
   0   3   5      185.30      286.66     12.74 o 
   1   3   5    72606.39    70964.53    840.13 o 
   2   3   5     3868.71     3402.98     41.49 o 
   3   3   5       15.90       38.56      5.80 o 
   4   3   5      443.62      419.29     14.19 o 
   5   3   5    31040.43    31081.54    259.90 o 
   6   3   5     7391.01     7639.85     78.30 o 
   7   3   5      132.81      119.43      9.63 o 
   8   3   5      754.48      781.05     24.76 o 
   9   3   5     5576.83     5601.27     87.98 o 
  10   3   5    12003.20    12047.61    208.92 o 
  11   3   5      582.95      514.33     28.79 o 
  12   3   5      835.54      823.86     33.79 o 
  13   3   5     1027.11     1117.13     44.07 o 
  14   3   5     5287.98     5207.82     93.74 o 
 -18   4   5     1044.47     1049.01     38.96 o 
 -17   4   5      293.57      285.15     23.62 o 
 -16   4   5      494.59      491.73     28.59 o 
 -15   4   5     2117.22     2110.95     47.11 o 
 -14   4   5     2581.31     2612.29     51.15 o 
 -13   4   5     2911.97     2912.20     52.32 o 
 -12   4   5     4198.37     4054.78     57.95 o 
 -11   4   5      178.96      190.52     11.51 o 
 -10   4   5      207.34      263.18     11.63 o 
  -9   4   5      871.99      812.71     22.01 o 
  -8   4   5      168.83      190.41     11.15 o 
  -7   4   5     9710.95     9243.53     78.91 o 
  -6   4   5        2.66       32.51      7.58 o 
  -5   4   5        1.29       15.83      4.69 o 
  -4   4   5    12536.49    13156.35    299.67 o 
  -3   4   5    25553.26    26287.12    554.94 o 
  -2   4   5     9022.27     8712.68    208.18 o 
  -1   4   5     9835.29    10204.13    171.66 o 
   0   4   5       26.40       13.75      6.74 o 
   1   4   5       49.03       74.15      9.71 o 
   2   4   5    24629.86    26213.01    208.05 o 
   3   4   5        1.02        4.70      4.26 o 
   4   4   5     2440.89     2486.40     34.08 o 
   5   4   5       55.19       78.24     14.94 o 
   6   4   5      184.96      256.83     12.17 o 
   7   4   5     1092.58     1061.35     22.58 o 
   8   4   5      826.40      836.63     30.90 o 
   9   4   5      550.13      519.61     31.18 o 
  10   4   5      395.69      415.99     25.75 o 
  11   4   5      713.55      740.98     31.55 o 
  12   4   5      360.75      387.42     26.25 o 
  13   4   5     5864.29     5820.01     98.26 o 
  14   4   5      574.32      564.39     44.03 o 
 -18   5   5       59.24       56.15     16.10 o 
 -17   5   5     1354.17     1411.82     57.47 o 
 -16   5   5      864.84      831.83     40.70 o 
 -15   5   5      132.49      112.90     15.31 o 
 -14   5   5        1.63        4.87     10.13 o 
 -13   5   5     2921.16     2827.27     47.92 o 
 -12   5   5    10356.75    10270.13     95.67 o 
 -11   5   5      644.85      701.72     18.30 o 
 -10   5   5     5159.71     5297.71     55.13 o 
  -9   5   5      253.50      209.52     12.31 o 
  -8   5   5    35812.26    35477.58    234.82 o 
  -7   5   5     9112.13     8802.80     73.52 o 
  -6   5   5     3761.14     3495.78     52.54 o 
  -5   5   5      762.66      714.82     27.75 o 
  -4   5   5    18532.86    18175.84    268.79 o 
  -3   5   5    27261.07    27381.51    322.00 o 
  -2   5   5    19589.98    20522.17    288.46 o 
  -1   5   5     2015.77     1867.25     49.60 o 
   0   5   5    24965.68    25733.24    320.40 o 
   1   5   5    34134.17    32903.40    359.44 o 
   2   5   5       13.54       15.07      4.67 o 
   3   5   5    15645.59    15229.69    128.73 o 
   4   5   5      204.81      217.85     12.20 o 
   5   5   5    44005.70    43133.61    441.95 o 
   6   5   5     9959.30     9779.08     87.77 o 
   7   5   5     5948.77     5999.97     62.74 o 
   8   5   5    15495.85    15183.80    130.75 o 
   9   5   5    13947.73    14351.86    146.89 o 
  10   5   5    17256.39    17539.96    210.94 o 
  11   5   5      223.35      202.46     20.00 o 
  12   5   5     5614.66     5568.84     92.79 o 
  13   5   5       13.57       27.48     14.62 o 
  14   5   5     6278.25     6415.39    104.75 o 
 -18   6   5     2531.99     2480.67     71.95 o 
 -17   6   5       58.32       43.27     13.95 o 
 -16   6   5      279.56      281.42     21.37 o 
 -15   6   5    12996.97    13129.53    152.87 o 
 -14   6   5    13767.45    13753.36    174.82 o 
 -13   6   5       92.48       79.15     11.45 o 
 -12   6   5     1738.24     1700.95     31.56 o 
 -11   6   5      945.25     1039.97     20.74 o 
 -10   6   5    29908.70    29084.76    222.44 o 
  -9   6   5     5244.80     5057.57     49.49 o 
  -8   6   5      631.69      632.83     15.63 o 
  -7   6   5      488.33      515.44     15.07 o 
  -6   6   5    29645.53    29777.32    231.38 o 
  -5   6   5    25422.27    26336.67    287.27 o 
  -4   6   5     1160.00     1245.17     27.48 o 
  -3   6   5     9955.86    10762.64    175.27 o 
  -2   6   5     6243.27     6194.76    141.89 o 
  -1   6   5    28905.25    30274.76    401.25 o 
   0   6   5     6611.59     6834.93     74.60 o 
   1   6   5     7748.93     7574.07    133.57 o 
   2   6   5     2497.51     2446.09     36.41 o 
   3   6   5      217.58      157.86     16.72 o 
   4   6   5     9245.91     9238.03     92.39 o 
   5   6   5     2302.49     2166.34     34.05 o 
   6   6   5     7605.41     7375.62     70.54 o 
   7   6   5      356.28      355.40     14.60 o 
   8   6   5     2670.02     2604.65     38.28 o 
   9   6   5      148.82      189.82     17.33 o 
  10   6   5     6775.24     6659.18     92.07 o 
  11   6   5     1442.03     1562.30     42.76 o 
  12   6   5      241.46      260.46     21.67 o 
  13   6   5      607.85      604.10     30.84 o 
  14   6   5      152.78      150.84     19.25 o 
 -18   7   5      638.05      620.66     49.05 o 
 -17   7   5       13.28        5.75     20.48 o 
 -16   7   5      908.92      973.02     46.33 o 
 -15   7   5      137.11      145.38     16.46 o 
 -14   7   5     6157.02     6291.40     80.70 o 
 -13   7   5      773.73      664.15     21.90 o 
 -12   7   5     3722.34     3850.09     54.48 o 
 -11   7   5     9303.56     8899.21     83.45 o 
 -10   7   5     8462.25     8157.75     75.72 o 
  -9   7   5    12635.57    11998.08    120.71 o 
  -8   7   5     1169.38     1227.95     21.76 o 
  -7   7   5    16120.13    15755.62    159.13 o 
  -6   7   5     3797.27     4060.24     53.25 o 
  -5   7   5     2416.59     2332.56     33.81 o 
  -4   7   5    13858.32    14608.70    153.00 o 
  -3   7   5    16844.29    17180.81    209.26 o 
  -2   7   5     5850.68     6381.04    202.49 o 
  -1   7   5     3879.71     3711.74    100.21 o 
   0   7   5     5986.84     6138.45     68.12 o 
   1   7   5     9022.94     9450.57     99.73 o 
   2   7   5     3021.37     3094.91     42.59 o 
   3   7   5      332.56      278.83     13.40 o 
   4   7   5     4128.77     4119.01     61.36 o 
   5   7   5       79.23       66.64      7.51 o 
   6   7   5     6787.14     6545.55     68.45 o 
   7   7   5       67.09       72.89      8.47 o 
   8   7   5     2937.71     2998.69     41.01 o 
   9   7   5      740.88      792.34     21.64 o 
  10   7   5      852.01      851.72     27.43 o 
  11   7   5      121.55      111.75     14.80 o 
  12   7   5      244.44      197.30     19.51 o 
  13   7   5      568.24      573.83     28.64 o 
  14   7   5       32.26       29.00     17.45 o 
 -18   8   5     4588.16     4945.68    126.31 o 
 -17   8   5      223.49      219.48     41.24 o 
 -16   8   5       51.82        3.80     15.95 o 
 -15   8   5     5465.85     5508.53     96.01 o 
 -14   8   5     3121.94     3254.72     65.54 o 
 -13   8   5       19.65        0.66      9.21 o 
 -12   8   5      418.18      368.86     19.45 o 
 -11   8   5     3822.81     3923.00     87.37 o 
 -10   8   5    13378.91    13538.08    125.00 o 
  -9   8   5     5658.84     5571.85     61.69 o 
  -8   8   5      275.17      296.87     13.01 o 
  -7   8   5       63.94       57.51      6.33 o 
  -6   8   5     9175.19     8663.19    151.57 o 
  -5   8   5     6801.99     6554.55     64.68 o 
  -4   8   5      106.86      164.90      8.38 o 
  -3   8   5      684.41      636.00     24.40 o 
  -2   8   5      951.77     1058.69     28.27 o 
  -1   8   5      149.65      269.98     11.62 o 
   0   8   5     2712.82     2659.88     43.26 o 
   1   8   5      581.07      731.34     16.66 o 
   2   8   5     5857.84     5996.55     70.29 o 
   3   8   5       76.67       75.80      8.39 o 
   4   8   5      209.27      162.40     11.90 o 
   5   8   5       29.23       21.90      9.88 o 
   6   8   5     3698.30     3591.32     43.61 o 
   7   8   5        4.32        2.63      5.75 o 
   8   8   5      628.32      653.14     19.76 o 
   9   8   5     1215.83     1239.30     27.33 o 
  10   8   5      441.07      446.08     20.14 o 
  11   8   5        0.89       14.62     10.22 o 
  12   8   5      269.91      224.69     18.95 o 
  13   8   5      191.23      189.42     23.71 o 
  14   8   5      714.77      733.32     57.68 o 
 -18   9   5     2777.61     2827.75     87.15 o 
 -17   9   5     6483.64     6734.64    148.21 o 
 -16   9   5       78.87       67.25     18.73 o 
 -15   9   5     5506.39     5363.42     86.00 o 
 -14   9   5      592.30      572.87     28.05 o 
 -13   9   5    12201.92    12050.10    122.44 o 
 -12   9   5     1741.10     1693.28     33.84 o 
 -11   9   5     8538.41     8343.45     88.26 o 
 -10   9   5      483.32      476.68     17.77 o 
  -9   9   5    10657.09    10565.85     99.67 o 
  -8   9   5     6273.77     6112.95     66.96 o 
  -7   9   5      109.09       79.31      7.43 o 
  -6   9   5     1044.66     1008.52     22.55 o 
  -5   9   5     3462.76     3163.48     42.31 o 
  -4   9   5     8449.83     8056.81     78.28 o 
  -3   9   5      764.53      670.75     18.23 o 
  -2   9   5      241.40      222.44     29.58 o 
  -1   9   5       44.39       43.52      6.53 o 
   0   9   5     6768.30     6221.76     80.61 o 
   1   9   5    16752.59    17779.76    230.09 o 
   2   9   5     2171.15     2213.71     42.08 o 
   3   9   5     1763.55     1588.18     33.04 o 
   4   9   5     5398.63     5361.54     90.40 o 
   5   9   5      968.59      888.55     26.25 o 
   6   9   5        6.21       13.32      7.29 o 
   7   9   5     2341.58     2312.75     43.72 o 
   8   9   5     1130.50     1098.46     31.52 o 
   9   9   5      661.10      669.46     28.10 o 
  10   9   5     1233.09     1141.98     33.16 o 
  11   9   5       35.90       39.06     15.66 o 
  12   9   5       50.79       33.57     17.96 o 
  13   9   5        0.32      -25.24     26.14 o 
 -18  10   5        7.08       -0.03     28.26 o 
 -17  10   5       55.51       58.27     17.81 o 
 -16  10   5     4149.35     4232.41     80.46 o 
 -15  10   5     2085.94     2097.41     48.39 o 
 -14  10   5      104.57       99.46     13.18 o 
 -13  10   5     1215.75     1185.88     31.55 o 
 -12  10   5     3398.34     3335.85     52.79 o 
 -11  10   5    21064.73    21402.04    201.21 o 
 -10  10   5     3534.22     3262.02     47.56 o 
  -9  10   5     9479.24     9458.52     97.95 o 
  -8  10   5     1108.02      991.25     23.10 o 
  -7  10   5    25180.15    25188.28    380.58 o 
  -6  10   5     7674.93     7538.18     94.95 o 
  -5  10   5       54.72      103.07      6.96 o 
  -4  10   5     5418.01     5468.74     57.33 o 
  -3  10   5     3216.02     3271.72     51.50 o 
  -2  10   5     8224.10     7458.73    113.81 o 
  -1  10   5      358.63      365.36     17.56 o 
   0  10   5    16873.79    16577.04    205.77 o 
   1  10   5       99.35       94.06     11.52 o 
   2  10   5    30900.17    30850.40    328.20 o 
   3  10   5     7605.47     7661.22    119.34 o 
   4  10   5    14465.03    13935.19    195.25 o 
   5  10   5     2864.75     2763.37     45.68 o 
   6  10   5     3706.21     3814.26     60.82 o 
   7  10   5     6104.06     6174.40     80.77 o 
   8  10   5     1077.09     1132.66     30.09 o 
   9  10   5     7690.86     7839.40     94.66 o 
  10  10   5       61.14       64.04     14.24 o 
  11  10   5     2510.97     2423.15     77.85 o 
  12  10   5        1.33        0.03     29.11 o 
 -18  11   5     3389.71     3482.01    127.12 o 
 -17  11   5     1404.00     1283.61     84.48 o 
 -16  11   5       36.44       70.98     27.12 o 
 -15  11   5       10.95        1.73     15.56 o 
 -14  11   5     3890.69     3880.64     60.58 o 
 -13  11   5     3474.90     3563.20     55.53 o 
 -12  11   5       24.76       26.41      8.07 o 
 -11  11   5       35.72       39.19      8.10 o 
 -10  11   5     2934.43     2889.54     53.93 o 
  -9  11   5     8920.91     8642.15    104.49 o 
  -8  11   5      265.40      244.95     19.39 o 
  -7  11   5       29.75       52.34     13.47 o 
  -6  11   5     8697.41     8332.40     94.19 o 
  -5  11   5    19142.24    19247.44    236.99 o 
  -4  11   5     4618.60     4715.37     52.56 o 
  -3  11   5      775.10      811.03     22.41 o 
  -2  11   5     4976.05     5085.13     86.15 o 
  -1  11   5    24219.08    24074.95    382.48 o 
   0  11   5    10450.90    10386.61    171.20 o 
   1  11   5      278.13      240.88     15.88 o 
   2  11   5      333.43      388.62     18.11 o 
   3  11   5    13898.99    13768.61    191.08 o 
   4  11   5    13784.20    13665.98    193.70 o 
   5  11   5     5758.09     5833.01    104.47 o 
   6  11   5     2110.85     2110.86     48.98 o 
   7  11   5     3369.56     3346.12     66.71 o 
   8  11   5     6361.71     6431.54    104.56 o 
   9  11   5      174.04      189.84     19.71 o 
  10  11   5      348.40      369.15     25.55 o 
  11  11   5     1198.92     1208.23     72.44 o 
  12  11   5      711.37      635.81     92.92 o 
  13  11   5      295.87      260.37     63.13 o 
 -17  12   5      269.01      288.30     64.38 o 
 -16  12   5     2452.25     2436.06     92.23 o 
 -15  12   5     2817.11     2844.04     72.87 o 
 -14  12   5      423.71      405.24     37.75 o 
 -13  12   5      737.17      750.09     32.83 o 
 -12  12   5     1852.16     1871.68     45.39 o 
 -11  12   5     4437.72     4369.04     70.59 o 
 -10  12   5      199.55      206.60     16.13 o 
  -9  12   5     7788.24     7831.80     97.26 o 
  -8  12   5      139.38      143.55     11.87 o 
  -7  12   5     6424.88     6317.50     92.23 o 
  -6  12   5     2414.04     2381.67     39.15 o 
  -5  12   5     9240.79     9045.57    112.22 o 
  -4  12   5    10249.39    10747.04    102.40 o 
  -3  12   5     5375.49     5313.04     56.04 o 
  -2  12   5    29703.31    30856.67    502.37 o 
  -1  12   5      419.08      457.69     19.63 o 
   1  12   5        3.99       15.64     12.68 o 
   2  12   5    18935.36    18798.17    245.00 o 
   3  12   5       66.98       88.78     14.50 o 
   4  12   5    18723.58    18033.83    244.59 o 
   5  12   5     6398.56     6559.93    114.60 o 
   6  12   5    18420.59    18133.42    215.39 o 
   7  12   5     7303.00     6924.19    106.93 o 
   8  12   5     2905.20     2908.44     58.75 o 
   9  12   5     7359.41     7290.47    106.37 o 
  10  12   5      964.71     1008.98     53.25 o 
  11  12   5     3843.26     3797.65     75.83 o 
  12  12   5      199.92      215.70     40.26 o 
  13  12   5     2934.02     2997.57    170.27 o 
 -17  13   5      243.71      241.38     61.14 o 
 -16  13   5      283.76      261.05     33.99 o 
 -15  13   5     3877.77     3819.26     76.10 o 
 -14  13   5     2570.56     2621.70     59.06 o 
 -13  13   5     1383.45     1368.56     40.42 o 
 -12  13   5      568.45      493.52     31.83 o 
 -11  13   5     3525.54     3438.99     61.28 o 
 -10  13   5     8479.51     8431.44    106.68 o 
  -9  13   5      493.63      487.93     19.57 o 
  -8  13   5      410.69      430.18     17.41 o 
  -7  13   5     9467.73     9464.15    108.13 o 
  -6  13   5    24489.75    24641.52    239.55 o 
  -5  13   5    11268.45    11405.54    166.49 o 
  -4  13   5     9716.33    10047.61    103.00 o 
  -3  13   5        2.53       11.74      6.50 o 
  -2  13   5    46072.38    47606.89    582.85 o 
  -1  13   5    69570.38    69818.92   1064.68 o 
   0  13   5     4063.07     4037.78    106.36 o 
   2  13   5     7532.78     7425.13    134.96 o 
   3  13   5    48198.51    48772.30    736.89 o 
   4  13   5    18075.73    18082.81    283.59 o 
   5  13   5       38.69       87.07     16.40 o 
   6  13   5      680.39      643.92     38.15 o 
   7  13   5    11636.42    11291.25    137.07 o 
   8  13   5     8007.86     7624.57    121.36 o 
   9  13   5      201.19      197.00     20.54 o 
  10  13   5      145.26      148.15     18.56 o 
  11  13   5     6291.54     6205.36    102.09 o 
  12  13   5     9386.28     9515.81    180.98 o 
  13  13   5      182.11      226.48     42.35 o 
 -17  14   5     2045.19     2080.92     76.94 o 
 -16  14   5      926.61      860.03     47.33 o 
 -15  14   5     1963.02     2033.92     70.69 o 
 -14  14   5     1866.36     1854.45     52.18 o 
 -13  14   5      483.78      459.57     27.30 o 
 -12  14   5     4033.72     4020.95     70.67 o 
 -11  14   5       21.13       17.24     10.31 o 
 -10  14   5     3182.59     3175.99     56.16 o 
  -9  14   5       27.90       21.05      8.02 o 
  -8  14   5    10562.94    10335.60    108.12 o 
  -7  14   5      607.49      631.17     31.08 o 
  -6  14   5     2273.06     2184.69     37.90 o 
  -5  14   5       89.76      110.39     17.72 o 
  -4  14   5     5766.96     5893.74     72.30 o 
  -3  14   5     3288.48     3460.44     91.76 o 
  -2  14   5    12189.51    12118.86    223.96 o 
  -1  14   5     3874.80     3896.69     64.16 o 
   0  14   5     1505.68     1373.98     91.91 o 
   1  14   5    12103.75    12132.09    273.98 o 
   2  14   5     1625.81     1526.95     42.44 o 
   3  14   5    18136.99    17870.84    241.48 o 
   4  14   5        2.51       57.08     13.51 o 
   5  14   5     3000.65     2930.05     69.51 o 
   6  14   5        0.03       12.62      9.59 o 
   7  14   5      508.15      502.89     41.34 o 
   8  14   5      128.85      153.83     17.53 o 
   9  14   5      111.07       84.25     16.45 o 
  10  14   5      288.02      285.47     23.84 o 
  11  14   5        0.57       10.12     13.98 o 
  12  14   5        0.01        1.77     19.64 o 
 -17  15   5      191.55      223.81     40.34 o 
 -16  15   5      119.85      104.40     22.87 o 
 -15  15   5      495.99      503.81     34.31 o 
 -14  15   5      962.93      966.84     36.97 o 
 -13  15   5      473.86      499.85     28.65 o 
 -12  15   5     1832.80     1743.43     44.64 o 
 -11  15   5     1542.70     1431.30     38.53 o 
 -10  15   5     1016.53     1091.12     31.94 o 
  -9  15   5     2968.32     3020.77     57.50 o 
  -8  15   5     3382.61     3439.70     55.38 o 
  -7  15   5       95.87      127.01     11.92 o 
  -6  15   5    14417.48    14462.73    151.88 o 
  -5  15   5    15227.78    15128.52    176.58 o 
  -4  15   5     3259.60     3334.49     50.69 o 
  -3  15   5     4253.04     4047.12    152.92 o 
  -2  15   5     7995.07     8082.61    165.93 o 
  -1  15   5    16536.69    16988.36    434.87 o 
   0  15   5     4917.86     5254.52     85.52 o 
   1  15   5     3977.30     3942.04     61.07 o 
   2  15   5     3031.33     2973.25     63.37 o 
   3  15   5    22460.84    22822.14    299.38 o 
   4  15   5     4497.25     4545.05     75.85 o 
   5  15   5      607.44      629.03     30.94 o 
   6  15   5     2785.64     2750.29     52.78 o 
   7  15   5    10793.63    10373.68    134.17 o 
   8  15   5     3987.27     3957.78     71.12 o 
   9  15   5      424.32      427.75     27.65 o 
  10  15   5      105.41      110.87     18.05 o 
  11  15   5     2511.36     2495.62     61.75 o 
  12  15   5     2302.71     2477.52     69.84 o 
 -16  16   5     3836.32     3933.08     92.19 o 
 -15  16   5     1931.94     1977.91     54.33 o 
 -14  16   5     5006.92     5010.12     87.62 o 
 -13  16   5      713.22      680.77     33.10 o 
 -12  16   5     8934.55     8569.00    116.39 o 
 -11  16   5      625.89      647.47     30.46 o 
 -10  16   5     4776.53     4707.35     72.59 o 
  -9  16   5     2455.03     2448.79     61.70 o 
  -8  16   5    17002.81    17066.00    181.14 o 
  -7  16   5     3689.30     3623.06     55.83 o 
  -6  16   5     4667.94     4516.75     62.17 o 
  -5  16   5     1594.20     1687.80     33.42 o 
  -4  16   5     4508.24     4574.42     52.83 o 
  -3  16   5     9026.10     9045.48    118.14 o 
  -2  16   5     3218.85     3386.96    112.81 o 
  -1  16   5     8442.41     8494.89     93.22 o 
   0  16   5     1088.06     1102.54     20.99 o 
   1  16   5     7865.73     7762.04    109.77 o 
   2  16   5      209.06      261.48     16.97 o 
   3  16   5     4357.50     4348.19    101.10 o 
   4  16   5     2339.68     2312.59     62.34 o 
   5  16   5     1401.11     1425.20     35.24 o 
   6  16   5     3740.58     3632.33     87.17 o 
   7  16   5       45.98       65.04     13.11 o 
   8  16   5     1145.75     1113.34     36.49 o 
   9  16   5      111.25       80.27     17.82 o 
  10  16   5       69.94       80.50     16.90 o 
  11  16   5       21.94       -6.44     15.36 o 
  12  16   5      283.21      254.53     28.92 o 
 -16  17   5       24.27       44.88     19.91 o 
 -15  17   5      215.77      246.62     45.77 o 
 -14  17   5      711.29      652.01     34.71 o 
 -13  17   5     3202.87     3109.55     64.29 o 
 -12  17   5     1630.09     1628.80     43.50 o 
 -11  17   5        1.12       -9.82     16.21 o 
 -10  17   5     1510.81     1411.50     36.72 o 
  -9  17   5     9982.09    10153.13    135.82 o 
  -8  17   5     8366.00     8362.49    114.09 o 
  -7  17   5      955.72      972.60     26.92 o 
  -6  17   5     2031.09     1953.91     37.04 o 
  -5  17   5     5398.73     5619.60     87.25 o 
  -4  17   5    23149.63    23629.61    251.57 o 
  -3  17   5     4108.84     4194.54     68.36 o 
  -2  17   5     1087.86     1126.08     31.01 o 
  -1  17   5     3105.29     3095.09     42.44 o 
   0  17   5    10536.01    10612.60    153.22 o 
   1  17   5    14117.61    14303.97    223.61 o 
   2  17   5     1076.97     1039.25     29.36 o 
   3  17   5      216.13      247.11     17.90 o 
   4  17   5     1586.37     1551.45     44.97 o 
   5  17   5     8727.18     8523.85    107.21 o 
   6  17   5     1106.69     1157.56     34.68 o 
   7  17   5        0.09       -1.35      9.83 o 
   8  17   5       25.13        7.76     10.98 o 
   9  17   5     3919.44     3863.03     73.86 o 
  10  17   5     3320.85     3432.50     71.77 o 
  11  17   5      691.70      717.40     38.32 o 
  12  17   5       88.90       77.22     23.19 o 
 -16  18   5      440.28      523.97     43.29 o 
 -15  18   5      126.42      138.21     20.37 o 
 -14  18   5      309.86      331.95     26.78 o 
 -13  18   5     2509.15     2410.90     56.14 o 
 -12  18   5     3735.12     3684.11     68.25 o 
 -11  18   5      169.16      161.62     19.63 o 
 -10  18   5      167.88      145.75     20.71 o 
  -9  18   5      557.42      584.37     28.47 o 
  -8  18   5     4779.47     4703.89     76.45 o 
  -7  18   5        0.38       18.77      8.24 o 
  -6  18   5      268.04      282.74     22.04 o 
  -5  18   5    12079.06    12380.88    133.30 o 
  -4  18   5    17998.02    18136.32    213.78 o 
  -3  18   5      342.55      308.38     28.30 o 
  -2  18   5     1013.03     1068.56     30.48 o 
  -1  18   5     1008.83      984.20     28.94 o 
   0  18   5     6166.46     6390.08    104.63 o 
   1  18   5      459.14      518.47     23.81 o 
   2  18   5     3389.41     3399.02     58.27 o 
   3  18   5     2737.66     2693.01     53.00 o 
   4  18   5     2294.06     2176.89     57.92 o 
   5  18   5       50.15       54.53     11.73 o 
   6  18   5     3560.90     3478.05     62.15 o 
   7  18   5      545.04      515.33     27.66 o 
   8  18   5     1248.99     1232.33     38.80 o 
   9  18   5     1917.07     1836.73     50.10 o 
  10  18   5     1030.37     1079.81     42.09 o 
  11  18   5     1756.45     1784.41     53.90 o 
 -15  19   5       47.82       39.64     18.68 o 
 -14  19   5      113.16       96.90     17.82 o 
 -13  19   5      217.69      234.46     22.32 o 
 -12  19   5      401.13      406.11     25.70 o 
 -11  19   5      298.04      304.49     32.54 o 
 -10  19   5      315.35      286.10     22.92 o 
  -9  19   5     1955.84     1951.21     48.01 o 
  -8  19   5     3897.49     4009.47     86.85 o 
  -7  19   5      225.50      270.11     18.82 o 
  -6  19   5       80.28       76.70      9.89 o 
  -5  19   5      536.27      559.78     18.83 o 
  -4  19   5      961.73     1003.59     32.02 o 
  -3  19   5     9364.69     9227.25    122.99 o 
  -2  19   5      577.79      529.41     23.65 o 
  -1  19   5     1197.06     1039.64     38.77 o 
   0  19   5      827.60      790.70     31.10 o 
   1  19   5     6556.95     6488.15    108.89 o 
   2  19   5     1004.04      959.34     28.72 o 
   3  19   5       22.70       18.79      9.53 o 
   4  19   5       90.83      101.03     14.17 o 
   5  19   5      685.06      716.83     34.93 o 
   6  19   5     1596.91     1401.85     38.77 o 
   7  19   5      352.57      318.00     23.03 o 
   8  19   5       66.37       48.88     14.05 o 
   9  19   5     1768.37     1827.22     50.45 o 
  10  19   5      549.36      586.65     34.85 o 
  11  19   5        0.68       -4.67     19.88 o 
 -15  20   5        4.27      -11.52     16.52 o 
 -14  20   5     2293.68     2270.32     57.43 o 
 -13  20   5     7495.13     7457.79    111.06 o 
 -12  20   5      130.86      100.98     18.68 o 
 -11  20   5     3377.85     3250.30     69.76 o 
 -10  20   5       19.30       35.69     12.47 o 
  -9  20   5    19722.32    19602.45    231.58 o 
  -8  20   5    11083.86    11095.90    143.71 o 
  -7  20   5     3602.24     3535.48     61.94 o 
  -6  20   5     5407.24     5370.46     72.72 o 
  -5  20   5    10087.46    10038.42    113.08 o 
  -4  20   5    22980.97    23093.91    265.03 o 
  -3  20   5       98.77       94.82     14.23 o 
  -2  20   5     8003.87     8062.41    114.41 o 
  -1  20   5     1625.60     1610.13     43.68 o 
   0  20   5    11904.46    12224.64    175.33 o 
   1  20   5      121.07      137.02     17.55 o 
   2  20   5     8918.63     9202.58    118.27 o 
   3  20   5      892.01      989.49     30.63 o 
   4  20   5     8922.12     8917.44    108.44 o 
   5  20   5      961.28      989.01     31.27 o 
   6  20   5     2704.05     2595.45     53.15 o 
   7  20   5     7138.78     7164.56    102.62 o 
   8  20   5     1126.10     1054.52     46.15 o 
   9  20   5     5596.39     5814.45     95.76 o 
  10  20   5      976.27      925.61     52.20 o 
 -14  21   5       13.30       17.81     16.10 o 
 -13  21   5      716.22      664.93     38.82 o 
 -12  21   5     1155.68     1119.22     42.58 o 
 -11  21   5     2201.15     2166.73     73.56 o 
 -10  21   5     1679.96     1640.68     46.70 o 
  -9  21   5     1659.28     1629.75     44.53 o 
  -8  21   5     1068.87     1089.76     34.72 o 
  -7  21   5      227.87      209.93     20.54 o 
  -6  21   5      691.71      702.29     37.57 o 
  -5  21   5       18.83       31.30      7.90 o 
  -4  21   5     2336.52     2412.44     76.54 o 
  -3  21   5     1190.92     1190.20     35.10 o 
  -2  21   5      676.08      623.12     25.62 o 
  -1  21   5      495.97      448.35     24.23 o 
   0  21   5     2473.18     2313.50     54.95 o 
   1  21   5     1357.44     1309.99     49.98 o 
   2  21   5      107.89       97.21     17.46 o 
   3  21   5      554.48      580.89     23.71 o 
   4  21   5       91.55       85.90     11.80 o 
   5  21   5      356.00      380.80     22.39 o 
   6  21   5      480.86      430.00     25.30 o 
   7  21   5        1.60       -2.46     11.06 o 
   8  21   5      224.89      245.28     21.79 o 
   9  21   5       11.87       13.08     14.84 o 
  10  21   5       34.82      -12.27     19.13 o 
 -14  22   5      540.32      458.29     39.50 o 
 -13  22   5     1281.22     1219.68     46.64 o 
 -12  22   5     1962.87     1933.44     56.22 o 
 -11  22   5      380.98      354.69     28.12 o 
 -10  22   5      161.09      154.51     19.09 o 
  -9  22   5     3496.61     3660.98     70.37 o 
  -8  22   5     6929.23     6749.59    100.66 o 
  -7  22   5      384.11      355.75     21.51 o 
  -6  22   5      475.89      454.45     19.86 o 
  -5  22   5     1926.35     1933.98     40.77 o 
  -4  22   5     4525.22     4422.62     75.35 o 
  -3  22   5      422.32      424.73     23.07 o 
  -2  22   5       69.65       87.43     12.73 o 
  -1  22   5     1333.82     1268.66     38.83 o 
   0  22   5     2912.79     2942.81     63.77 o 
   1  22   5      205.81      231.53     21.22 o 
   2  22   5     6046.97     5971.11    139.16 o 
   3  22   5        0.48       -0.79      8.08 o 
   4  22   5     4802.12     4775.06     69.40 o 
   5  22   5      467.51      489.95     24.13 o 
   6  22   5     5465.47     5265.65     95.10 o 
   7  22   5     2265.00     2363.78     52.86 o 
   8  22   5      250.55      246.62     21.40 o 
   9  22   5      894.56      863.68     55.83 o 
 -13  23   5     3368.93     3319.43     89.56 o 
 -12  23   5       31.71       -4.81     14.91 o 
 -11  23   5     1312.64     1318.14     44.91 o 
 -10  23   5        2.64       13.37     12.64 o 
  -9  23   5     5174.75     5023.38     85.94 o 
  -8  23   5     4936.29     4915.20    125.56 o 
  -7  23   5      182.84      195.59     16.87 o 
  -6  23   5     1055.33     1032.98     29.42 o 
  -5  23   5     2260.15     2262.21     39.91 o 
  -4  23   5     9543.46     9577.01    284.25 o 
  -3  23   5       24.92       15.79     10.91 o 
  -2  23   5      165.11      146.52     16.74 o 
  -1  23   5     1039.16     1058.88     35.51 o 
   0  23   5     7239.20     7476.38    120.98 o 
   1  23   5     3429.53     3601.88     74.84 o 
   2  23   5        0.11       -4.36     11.93 o 
   3  23   5      185.02      174.19     25.02 o 
   4  23   5     1757.01     1882.14     38.72 o 
   5  23   5     2095.20     2076.35     44.27 o 
   6  23   5      339.23      307.88     21.71 o 
   7  23   5      717.04      754.46     41.20 o 
   8  23   5      331.77      331.50     26.17 o 
   9  23   5     1351.00     1355.80     57.84 o 
 -13  24   5     3491.72     3633.29     95.25 o 
 -12  24   5     7494.11     7407.38    123.73 o 
 -11  24   5      126.69      126.47     19.42 o 
 -10  24   5     2822.38     2801.59     63.48 o 
  -9  24   5       90.43       57.08     14.58 o 
  -8  24   5    11306.37    10859.75    143.89 o 
  -7  24   5     4798.65     4899.17     78.19 o 
  -6  24   5      652.50      674.04     31.38 o 
  -5  24   5      771.28      754.75     22.38 o 
  -4  24   5     3212.88     3278.03     62.76 o 
  -3  24   5     4273.30     4435.60     74.64 o 
  -2  24   5      627.75      595.37     33.71 o 
  -1  24   5     2479.57     2620.51     58.09 o 
   0  24   5       16.44       17.37     15.27 o 
   1  24   5     1413.15     1512.88     44.82 o 
   2  24   5      961.35     1006.67     38.79 o 
   3  24   5      922.86      963.84     32.65 o 
   4  24   5      732.26      727.75     22.69 o 
   5  24   5       34.77       40.84     11.06 o 
   6  24   5      296.94      269.79     20.16 o 
   7  24   5     1153.57     1170.14     40.15 o 
   8  24   5      163.81      195.33     27.61 o 
 -12  25   5       40.17       34.50     18.80 o 
 -11  25   5      898.54      910.95     44.33 o 
 -10  25   5     2040.14     2018.20     53.40 o 
  -9  25   5     1884.49     1842.10     55.41 o 
  -8  25   5       90.01       61.56     16.26 o 
  -7  25   5      205.19      223.85     18.09 o 
  -6  25   5     2002.02     2027.65     42.39 o 
  -5  25   5     3294.70     3205.84     49.88 o 
  -4  25   5      386.27      379.07     21.81 o 
  -3  25   5     1368.80     1382.94     45.69 o 
  -2  25   5     6183.33     6551.61    106.66 o 
  -1  25   5     3109.19     3264.81     65.31 o 
   0  25   5      271.50      236.49     19.77 o 
   1  25   5        3.93        7.14     10.72 o 
   2  25   5     2889.09     2872.71     54.49 o 
   3  25   5     7630.06     7593.54    108.41 o 
   4  25   5     1937.69     1859.04     50.06 o 
   5  25   5      395.59      347.34     19.21 o 
   6  25   5      197.48      198.20     17.84 o 
   7  25   5     3261.07     3209.32    134.38 o 
   8  25   5     5929.75     6015.78    134.12 o 
 -11  26   5      171.77      135.67     27.08 o 
 -10  26   5        8.75       -5.28     13.05 o 
  -9  26   5     1009.44     1016.52     36.29 o 
  -8  26   5     1180.82     1232.50     36.96 o 
  -7  26   5      117.66      105.49     14.55 o 
  -6  26   5       26.50       41.46     10.44 o 
  -5  26   5      115.83      132.51     11.74 o 
  -4  26   5      590.41      634.81     25.02 o 
  -3  26   5        6.22       15.16     17.71 o 
  -2  26   5      370.68      397.81     36.81 o 
  -1  26   5      186.82      180.09     30.27 o 
   0  26   5      700.04      772.42     46.79 o 
   1  26   5      270.87      261.96     28.02 o 
   2  26   5      973.19      978.61     30.57 o 
   3  26   5      812.99      828.13     34.68 o 
   4  26   5      343.89      369.39     24.92 o 
   5  26   5      103.49      111.89     17.59 o 
   6  26   5      207.25      187.47     16.56 o 
   7  26   5      147.82      128.14     24.39 o 
 -11  27   5     1175.91     1151.77     71.93 o 
 -10  27   5     5912.93     5834.43    116.12 o 
  -9  27   5      370.42      294.86     23.02 o 
  -8  27   5      321.72      327.13     21.88 o 
  -7  27   5       81.05      102.85     13.74 o 
  -6  27   5     7602.26     7868.34    104.24 o 
  -5  27   5     7489.52     7763.72     98.27 o 
  -4  27   5      435.12      445.85     34.79 o 
  -3  27   5      307.06      290.15     32.78 o 
  -2  27   5     3091.55     3183.54     97.90 o 
  -1  27   5     8706.40     8951.73    185.93 o 
   0  27   5      458.97      422.43     39.34 o 
   1  27   5      160.45      160.10     18.46 o 
   2  27   5     2288.23     2273.48     58.79 o 
   3  27   5    11774.03    11824.40    150.31 o 
   4  27   5     5103.36     5398.75     87.80 o 
   5  27   5      546.71      500.71     28.73 o 
   6  27   5      200.50      204.48     26.35 o 
 -10  28   5      268.04      274.01     29.06 o 
  -9  28   5     1069.16      969.10     35.44 o 
  -8  28   5       12.45       -5.95     11.39 o 
  -7  28   5     1111.70     1194.88     32.66 o 
  -6  28   5      130.09      130.96     17.00 o 
  -5  28   5     1311.44     1214.13     35.03 o 
  -4  28   5     1298.70     1283.72     71.06 o 
  -3  28   5     1203.77     1291.63     59.73 o 
  -2  28   5     1925.45     2030.54     75.53 o 
  -1  28   5      121.76      151.23     47.14 o 
   0  28   5     3149.99     3225.12     65.69 o 
   1  28   5      194.24      239.12     51.03 o 
   2  28   5     4278.91     4300.37     86.64 o 
   3  28   5      639.90      644.26     47.56 o 
   4  28   5     1836.76     1878.97     44.68 o 
   5  28   5      589.18      600.74     39.38 o 
  -8  29   5      163.58      188.05     25.30 o 
  -7  29   5       67.64       66.02     15.62 o 
  -6  29   5     1660.55     1619.92     55.51 o 
  -5  29   5     2756.63     2819.56     92.13 o 
  -4  29   5     1374.59     1409.47     75.60 o 
  -3  29   5       26.30        9.10     18.02 o 
  -2  29   5      561.52      603.50     44.43 o 
  -1  29   5     5555.90     5722.15    165.33 o 
   0  29   5     2180.46     2354.74     54.85 o 
   1  29   5      140.06      149.32     20.71 o 
   2  29   5        6.44       32.33     14.00 o 
   3  29   5     1912.67     1910.76    102.18 o 
   4  29   5     3933.67     4008.75     90.13 o 
  -7  30   5     1522.68     1630.20     48.79 o 
  -6  30   5      126.27      184.80     20.34 o 
  -5  30   5      611.65      602.65     58.80 o 
  -4  30   5      183.91      189.27     36.76 o 
  -3  30   5      555.09      588.44     54.94 o 
  -2  30   5     3430.59     3498.89    120.43 o 
  -1  30   5        7.10       19.94     20.64 o 
   0  30   5     1296.78     1505.18     75.53 o 
   1  30   5        0.84        4.04     12.03 o 
   2  30   5     1490.36     1501.90     68.93 o 
   3  30   5      186.72      217.85     38.44 o 
  -5  31   5     1366.64     1406.99     80.22 o 
  -4  31   5     1398.98     1410.93     76.77 o 
  -3  31   5       57.79       14.28     23.03 o 
  -2  31   5       70.89       67.59     25.61 o 
  -1  31   5     1236.85     1260.32     87.75 o 
   0  31   5     1981.01     1974.27     92.89 o 
 -19   0   6      674.76      628.02     49.71 o 
 -18   0   6     2277.81     2414.44     84.55 o 
 -17   0   6     8643.20     8780.63    184.73 o 
 -16   0   6     2104.54     2197.42     81.60 o 
 -15   0   6     1899.82     1858.34     73.60 o 
 -14   0   6     3063.22     3192.70     87.82 o 
 -13   0   6     9085.57     9054.82    147.63 o 
 -12   0   6    21114.48    21465.12    287.90 o 
 -11   0   6     3966.16     3983.71     69.57 o 
 -10   0   6      126.07      194.44     25.99 o 
  -9   0   6    11930.06    11259.65    139.07 o 
  -8   0   6    19871.82    19797.34    238.94 o 
  -7   0   6      176.00      173.19     21.73 o 
  -6   0   6       29.35      100.60     11.64 o 
  -5   0   6     4309.10     4774.32     71.73 o 
  -4   0   6     1397.72     1118.24     26.11 o 
  -3   0   6      178.82      237.55     21.36 o 
  -2   0   6        7.07      -18.84     18.84 o 
  -1   0   6      377.47      342.81     13.80 o 
   0   0   6      250.66      294.02     19.74 o 
   1   0   6     5373.13     5407.30     70.54 o 
   2   0   6     3392.48     3321.81     50.86 o 
   3   0   6      681.68      702.12     21.00 o 
   4   0   6      656.06      703.96     23.32 o 
   5   0   6      149.73      200.67     16.02 o 
   6   0   6     1633.09     1481.26     38.30 o 
   7   0   6     3172.76     2781.32     76.17 o 
   8   0   6      528.55      500.82     38.24 o 
   9   0   6      696.51      597.22     39.54 o 
  10   0   6     1653.40     1670.47     63.61 o 
  11   0   6      203.77      257.87     45.78 o 
  12   0   6      388.27      409.47     40.73 o 
  13   0   6     1399.54     1365.63     63.80 o 
  14   0   6     1961.21     2124.79     81.14 o 
 -19   1   6      328.78      307.13     26.47 o 
 -18   1   6      413.18      423.88     28.81 o 
 -17   1   6       28.92       37.55     16.36 o 
 -16   1   6     2378.87     2277.36     55.42 o 
 -15   1   6     2280.53     2350.47     70.13 o 
 -14   1   6       92.27      124.06     15.44 o 
 -13   1   6     1236.60     1260.28     33.47 o 
 -12   1   6      202.86      210.93     15.20 o 
 -11   1   6     2415.77     2502.22     39.33 o 
 -10   1   6     2362.80     2382.71     32.15 o 
  -9   1   6      468.31      583.57     16.34 o 
  -8   1   6     3131.93     3308.67     38.24 o 
  -7   1   6     2398.79     2280.08     32.11 o 
  -6   1   6    14084.52    14558.93    131.61 o 
  -5   1   6     1152.30     1352.85     21.20 o 
  -4   1   6     2049.87     2065.54     34.55 o 
  -3   1   6     9304.20     9939.31    100.72 o 
  -2   1   6    10513.98    10606.12    120.20 o 
  -1   1   6      298.33      205.45      9.20 o 
   0   1   6     7735.62     7914.52     71.36 o 
   1   1   6      382.49      464.32     12.20 o 
   2   1   6     8865.66     9092.41     83.37 o 
   3   1   6     3548.00     3868.94     38.61 o 
   4   1   6      282.18      247.21     12.68 o 
   5   1   6      452.40      551.32     14.84 o 
   6   1   6      999.12      910.84     24.03 o 
   7   1   6     2805.65     2778.01     55.57 o 
   8   1   6     1182.11     1075.91     36.05 o 
   9   1   6      615.15      600.09     33.19 o 
  10   1   6       76.15       94.78     15.38 o 
  11   1   6      811.84      823.50     33.19 o 
  12   1   6      938.45      821.97     34.68 o 
  13   1   6        6.97       -2.72     13.96 o 
  14   1   6       95.05      108.03     19.70 o 
 -19   2   6       16.15       11.56     14.23 o 
 -18   2   6     6047.17     6359.29    105.94 o 
 -17   2   6     3959.11     4003.08     79.47 o 
 -16   2   6      626.85      679.24     33.06 o 
 -15   2   6       32.66       23.65     13.59 o 
 -14   2   6    10638.74    10873.57    131.84 o 
 -13   2   6     7819.69     7679.01     99.35 o 
 -12   2   6       95.09       99.18     11.96 o 
 -11   2   6     3507.18     3503.37     47.72 o 
 -10   2   6     1748.68     2053.91     33.53 o 
  -9   2   6    32160.39    31935.07    241.45 o 
  -8   2   6     2199.29     2088.95     28.90 o 
  -7   2   6     6394.12     6535.19    142.08 o 
  -6   2   6     5013.26     5215.23     61.97 o 
  -5   2   6    22180.53    22476.24    302.50 o 
  -4   2   6     9639.97     9529.29    110.45 o 
  -3   2   6    10110.61    10356.84    117.78 o 
  -2   2   6     1771.42     1544.82     28.02 o 
  -1   2   6     3618.13     3766.11     52.22 o 
   0   2   6     4445.88     4269.87     52.81 o 
   1   2   6      757.69      681.57     16.13 o 
   2   2   6     5348.15     5099.07     52.81 o 
   3   2   6      175.23      159.13      8.65 o 
   4   2   6     5357.66     5236.17     57.52 o 
   5   2   6     2218.55     2129.59     30.87 o 
   6   2   6     6465.34     6699.89     72.12 o 
   7   2   6      368.50      444.38     19.61 o 
   8   2   6      923.03      865.66     41.53 o 
   9   2   6      686.03      675.07     28.90 o 
  10   2   6     1320.11     1364.29     40.99 o 
  11   2   6     2026.41     2021.14     60.40 o 
  12   2   6      232.19      201.29     21.11 o 
  13   2   6      663.39      685.52     34.80 o 
  14   2   6     1529.68     1617.59     60.55 o 
 -19   3   6      123.41       84.34     18.06 o 
 -18   3   6      461.89      439.97     29.30 o 
 -17   3   6       89.17       77.21     18.93 o 
 -16   3   6     7940.84     8313.56    122.49 o 
 -15   3   6     3769.11     3800.88     66.06 o 
 -14   3   6      155.43      174.34     16.27 o 
 -13   3   6        1.29      -10.85     10.85 o 
 -12   3   6     1333.25     1403.92     31.42 o 
 -11   3   6    16857.41    17168.38    143.36 o 
 -10   3   6     4474.01     4470.58     54.48 o 
  -9   3   6      939.16      870.51     18.90 o 
  -8   3   6      989.44      989.03     20.72 o 
  -7   3   6    23548.32    23533.01    188.53 o 
  -6   3   6    19630.90    19810.68    172.85 o 
  -5   3   6    16773.72    18332.12    220.72 o 
  -4   3   6        1.72       18.78     14.84 o 
  -3   3   6    25629.71    25591.09    378.66 o 
  -2   3   6    33887.71    34018.50    348.00 o 
  -1   3   6      716.67      680.26     23.24 o 
   0   3   6    44130.38    45802.64    421.79 o 
   1   3   6    15215.07    16205.34    134.36 o 
   2   3   6    44998.23    43217.14    335.97 o 
   3   3   6    14012.36    13255.66    116.68 o 
   4   3   6     7855.75     7644.93     76.57 o 
   5   3   6     4228.35     4173.87     54.86 o 
   6   3   6     3201.45     3347.33     42.04 o 
   7   3   6    22553.67    23008.09    229.17 o 
   8   3   6     3877.12     3877.01    108.42 o 
   9   3   6     3799.72     3859.87     79.34 o 
  10   3   6      231.32      250.48     20.99 o 
  11   3   6     3284.58     3314.01     67.53 o 
  12   3   6     5259.89     5035.38     89.47 o 
  13   3   6      193.92      188.36     21.73 o 
 -19   4   6     1311.25     1419.38     66.58 o 
 -18   4   6     3633.46     3734.20     74.44 o 
 -17   4   6        7.51       13.87     12.84 o 
 -16   4   6      285.26      292.43     22.81 o 
 -15   4   6      583.70      577.81     27.41 o 
 -14   4   6     8135.66     8215.25    106.25 o 
 -13   4   6      371.06      383.57     20.13 o 
 -12   4   6     2769.74     2713.72     44.67 o 
 -11   4   6      499.93      530.43     17.97 o 
 -10   4   6    21832.74    22076.16    218.40 o 
  -9   4   6    13502.49    13281.17    111.04 o 
  -8   4   6     9924.95     9553.66     82.32 o 
  -7   4   6    18537.05    18612.59    151.50 o 
  -6   4   6    14808.78    14989.14    145.46 o 
  -5   4   6    82982.43    81109.98   1640.20 o 
  -4   4   6      415.04      444.91     35.92 o 
  -3   4   6    77343.33    76527.85   1544.75 o 
  -2   4   6     7954.37     8280.27     96.22 o 
  -1   4   6    26828.20    26362.25    297.99 o 
   0   4   6     8723.10     8811.05     83.60 o 
   1   4   6    34103.31    32993.55    258.36 o 
   2   4   6    20391.29    19930.14    152.87 o 
   3   4   6     5323.52     5119.90     50.76 o 
   4   4   6     7979.05     7822.02     83.78 o 
   5   4   6     8712.27     8804.21     86.13 o 
   6   4   6    13973.40    13792.90    117.59 o 
   7   4   6      194.37      151.67     11.19 o 
   8   4   6    18885.73    18868.34    182.54 o 
   9   4   6        1.80        0.99     11.23 o 
  10   4   6    13296.37    13198.95    169.95 o 
  11   4   6     1703.03     1614.49     45.52 o 
  12   4   6     3658.99     3469.63     71.10 o 
  13   4   6      893.74      802.52     36.05 o 
 -19   5   6     1294.62     1319.84     63.50 o 
 -18   5   6     1591.18     1697.60     47.24 o 
 -17   5   6      897.43      955.52     35.13 o 
 -16   5   6       99.49      133.47     16.06 o 
 -15   5   6     7552.41     7759.07    103.79 o 
 -14   5   6     3423.14     3470.09     59.54 o 
 -13   5   6     3575.29     3339.86     52.51 o 
 -12   5   6      197.26      243.27     18.95 o 
 -11   5   6     1761.99     1864.00     44.67 o 
 -10   5   6    14419.57    14075.74    118.85 o 
  -9   5   6    18816.65    18616.01    184.22 o 
  -8   5   6     1578.90     1498.98     21.95 o 
  -7   5   6     1801.34     1827.95     28.65 o 
  -6   5   6    31332.34    31637.89    376.32 o 
  -5   5   6    20151.03    19138.71    235.44 o 
  -4   5   6     6852.84     6318.11     78.75 o 
  -3   5   6     9656.71     9906.83    207.40 o 
  -2   5   6    11774.38    11985.99    154.94 o 
  -1   5   6     6114.27     5737.64    105.68 o 
   0   5   6     4340.28     3899.54     56.33 o 
   1   5   6     5862.01     5274.16     61.41 o 
   2   5   6     4416.68     4213.61     50.71 o 
   3   5   6     1897.88     1707.91     26.25 o 
   4   5   6     7849.14     7923.31     83.59 o 
   5   5   6     4066.54     3905.37     47.82 o 
   6   5   6     3261.10     3317.16     45.40 o 
   7   5   6     1792.91     1760.52     32.27 o 
   8   5   6     7946.74     7944.27     93.04 o 
   9   5   6     2884.64     2906.89     58.70 o 
  10   5   6     1667.78     1624.79     44.09 o 
  11   5   6      418.52      430.15     26.86 o 
  12   5   6     1036.32     1070.83     38.80 o 
  13   5   6     1700.30     1634.64     47.59 o 
 -19   6   6      241.32      226.63     29.04 o 
 -18   6   6     2169.33     2152.31     66.75 o 
 -17   6   6      166.42      213.86     19.53 o 
 -16   6   6     2612.15     2668.03     52.45 o 
 -15   6   6      319.75      295.53     22.31 o 
 -14   6   6     3252.91     3277.51     62.89 o 
 -13   6   6     2116.02     2089.41     42.96 o 
 -12   6   6      689.98      681.51     21.46 o 
 -11   6   6     2315.50     2333.72     38.72 o 
 -10   6   6     2112.56     2076.99     37.75 o 
  -9   6   6     4815.62     4782.76     50.34 o 
  -8   6   6     2719.04     2825.82     37.07 o 
  -7   6   6    12950.67    12535.60    168.35 o 
  -6   6   6      595.97      540.63     16.84 o 
  -5   6   6    32463.96    32921.39    317.22 o 
  -4   6   6      102.21      139.69      9.36 o 
  -3   6   6    11168.43    10263.59    134.66 o 
  -2   6   6      489.88      699.25     17.92 o 
  -1   6   6     6216.94     5808.94     66.83 o 
   0   6   6     1741.89     1490.42     24.33 o 
   1   6   6     7350.67     7165.28     80.72 o 
   2   6   6    21495.39    21075.46    184.58 o 
   3   6   6      495.87      408.58     14.05 o 
   4   6   6     4207.80     4374.53     53.51 o 
   5   6   6     5479.37     5299.96     58.57 o 
   6   6   6     2736.46     2890.85     51.83 o 
   7   6   6      669.67      629.57     19.19 o 
   8   6   6     1936.64     1920.16     40.10 o 
   9   6   6       91.62       70.44     12.81 o 
  10   6   6     1255.93     1298.76     38.58 o 
  11   6   6        5.71        4.70     12.50 o 
  12   6   6     5465.05     5376.93     90.32 o 
  13   6   6     1054.40      935.21     36.11 o 
 -18   7   6     4030.62     4245.26    117.19 o 
 -17   7   6      867.62      883.58     45.79 o 
 -16   7   6     1074.78     1251.99     53.93 o 
 -15   7   6      565.30      569.31     26.28 o 
 -14   7   6    10199.79    10086.64    123.07 o 
 -13   7   6    13580.31    13661.64    140.15 o 
 -12   7   6       14.31       23.09      6.71 o 
 -11   7   6     1749.19     1661.09     24.14 o 
 -10   7   6    32515.30    31856.86    260.13 o 
  -9   7   6    37549.75    36988.04    319.47 o 
  -8   7   6     6559.74     6516.98    110.43 o 
  -7   7   6      334.72      415.94     16.65 o 
  -6   7   6      381.23      272.39     12.54 o 
  -5   7   6    27003.25    25928.64    244.57 o 
  -4   7   6    14111.96    13655.37    135.42 o 
  -3   7   6      163.69      117.22      8.36 o 
  -2   7   6     5776.58     5772.61     71.83 o 
  -1   7   6    19315.81    19174.17    223.25 o 
   0   7   6    16616.44    15940.77    157.97 o 
   1   7   6    23796.98    24634.72    214.73 o 
   2   7   6      616.10      671.41     30.42 o 
   3   7   6      980.78      920.18     30.29 o 
   4   7   6    17501.42    17402.12    159.25 o 
   5   7   6    13427.16    13538.06    134.29 o 
   6   7   6     4424.13     4237.12     51.48 o 
   7   7   6      426.86      397.73     16.83 o 
   8   7   6     3052.80     3043.78     45.00 o 
   9   7   6     4234.48     4284.72     61.70 o 
  10   7   6     4243.32     4236.10     72.86 o 
  11   7   6     1086.44     1120.91     36.23 o 
  12   7   6      455.16      441.41     25.94 o 
  13   7   6     1639.18     1553.45     55.10 o 
 -18   8   6      374.66      345.39     40.13 o 
 -17   8   6     3814.60     3871.22     93.60 o 
 -16   8   6      533.35      537.18     35.68 o 
 -15   8   6    11774.14    12181.80    193.37 o 
 -14   8   6      245.81      265.38     23.55 o 
 -13   8   6     2508.77     2481.77     46.47 o 
 -12   8   6      251.46      332.32     18.57 o 
 -11   8   6     8492.16     8555.08     89.67 o 
 -10   8   6     5167.33     5193.94     60.88 o 
  -9   8   6     1193.25     1179.75     25.27 o 
  -8   8   6    10730.79    10566.71    177.46 o 
  -7   8   6     1091.51     1140.38     22.79 o 
  -6   8   6     1863.73     1843.58     28.23 o 
  -5   8   6      163.14      233.45     13.29 o 
  -4   8   6     3181.39     3102.85     40.57 o 
  -3   8   6      753.53      778.47     15.51 o 
  -2   8   6     4569.92     4529.26    101.74 o 
  -1   8   6      614.65      586.08     14.96 o 
   0   8   6     1834.22     1900.63     41.56 o 
   1   8   6     1817.33     1827.62     31.13 o 
   2   8   6      591.36      614.50     17.69 o 
   3   8   6     6435.57     6231.43     76.17 o 
   4   8   6      852.03      865.69     23.91 o 
   5   8   6     1928.88     1852.55     36.85 o 
   6   8   6     2867.02     2896.17     38.88 o 
   7   8   6      893.30      890.55     21.35 o 
   8   8   6      552.42      609.43     23.34 o 
   9   8   6      137.40      169.42     14.40 o 
  10   8   6       23.89       25.85     10.58 o 
  11   8   6     1718.49     1663.34     84.41 o 
  12   8   6       50.88       34.34     20.61 o 
  13   8   6      301.59      301.89     27.74 o 
 -18   9   6     1440.88     1454.45     55.79 o 
 -17   9   6       36.00       32.86     29.16 o 
 -16   9   6      253.16      257.31     26.52 o 
 -15   9   6     3758.11     3683.72    105.08 o 
 -14   9   6     3779.60     3846.43     67.45 o 
 -13   9   6     3365.12     3187.16     61.80 o 
 -12   9   6     1451.78     1483.76     31.13 o 
 -11   9   6     9739.05     9786.16     99.19 o 
 -10   9   6     7766.43     7426.66     78.36 o 
  -9   9   6     2417.72     2380.00     36.91 o 
  -8   9   6     1549.86     1524.21     33.17 o 
  -7   9   6    21518.56    21197.24    189.41 o 
  -6   9   6    32794.43    33506.62    312.88 o 
  -5   9   6     9051.07     9101.87     85.36 o 
  -4   9   6     3450.54     3628.89     49.49 o 
  -3   9   6     8213.94     8441.10     93.23 o 
  -2   9   6    15322.01    14949.12    167.85 o 
  -1   9   6    20204.97    20414.52    250.97 o 
   0   9   6       38.19       47.52      9.24 o 
   1   9   6      765.47      829.90     15.43 o 
   2   9   6    11991.09    11683.66    148.78 o 
   3   9   6    19895.12    19678.10    195.34 o 
   4   9   6      459.11      472.99     18.37 o 
   5   9   6      289.56      250.45     15.34 o 
   6   9   6     5007.81     5031.23     71.10 o 
   7   9   6    12662.87    12934.67    146.40 o 
   8   9   6     4473.58     4268.77     68.40 o 
   9   9   6      172.79      131.63     14.13 o 
  10   9   6     4351.48     4612.33     76.01 o 
  11   9   6     6140.16     6085.45    201.76 o 
  12   9   6     1154.89     1034.47     83.71 o 
  13   9   6      413.20      330.78     55.55 o 
 -18  10   6      121.85      101.75     55.28 o 
 -17  10   6      579.18      532.15     35.89 o 
 -16  10   6      385.71      359.28     29.54 o 
 -15  10   6     4500.92     4383.82     83.82 o 
 -14  10   6     1492.43     1457.89     35.89 o 
 -13  10   6     1464.54     1360.96     33.44 o 
 -12  10   6      444.83      410.94     20.19 o 
 -11  10   6     6355.51     6376.18     94.07 o 
 -10  10   6     2813.19     2958.03     44.83 o 
  -9  10   6      265.33      275.48     13.32 o 
  -8  10   6      470.34      468.71     19.00 o 
  -7  10   6     4124.58     4085.52     66.57 o 
  -6  10   6     5609.82     6060.58     83.49 o 
  -5  10   6        2.52       23.56      5.96 o 
  -4  10   6     2674.08     2599.10     46.79 o 
  -3  10   6      124.00      158.19     12.58 o 
  -2  10   6     2500.63     2669.97     39.88 o 
  -1  10   6      744.39      801.53     24.77 o 
   0  10   6        4.56       46.48     18.83 o 
   1  10   6      166.75      149.82     12.68 o 
   2  10   6        5.21       25.56      9.92 o 
   3  10   6      718.94      678.34     30.21 o 
   4  10   6      195.00      192.08     13.46 o 
   5  10   6      964.10      948.17     26.97 o 
   6  10   6       41.94       53.69      9.47 o 
   7  10   6     1102.35     1127.09     33.38 o 
   8  10   6      520.80      547.22     24.91 o 
   9  10   6      221.05      197.63     16.72 o 
  10  10   6      155.89      215.92     28.64 o 
  11  10   6      419.63      460.28     55.45 o 
  12  10   6      738.20      645.65     87.19 o 
  13  10   6      439.75      455.04     65.92 o 
 -18  11   6      832.24      747.22     66.00 o 
 -17  11   6     1252.86     1192.87     71.96 o 
 -16  11   6      416.32      332.28     62.90 o 
 -15  11   6     8147.12     8088.76    121.06 o 
 -14  11   6     2357.72     2286.95     47.79 o 
 -13  11   6     1876.27     1888.37     40.91 o 
 -12  11   6       58.08       78.50     10.35 o 
 -11  11   6    20869.87    20123.35    189.93 o 
 -10  11   6    14151.22    14403.45    140.36 o 
  -9  11   6     2849.53     2749.64     47.93 o 
  -8  11   6     2235.00     2181.15     65.08 o 
  -7  11   6    20091.28    19672.29    260.10 o 
  -6  11   6    34484.24    33442.92    352.40 o 
  -5  11   6      964.61      912.63     21.44 o 
  -4  11   6    35968.54    35377.98    377.45 o 
  -3  11   6     2495.97     2617.14     48.24 o 
  -2  11   6    40238.00    39505.90    416.52 o 
  -1  11   6    14656.98    14532.48    228.94 o 
   0  11   6     3484.55     3505.25     61.90 o 
   1  11   6     4638.13     4630.57     88.53 o 
   2  11   6    10765.99    10615.04    155.60 o 
   3  11   6    37353.70    37097.76    561.39 o 
   4  11   6      785.00      708.71     56.02 o 
   5  11   6     1864.27     1865.70     53.59 o 
   6  11   6     2422.16     2329.73     58.81 o 
   7  11   6    16351.61    16374.59    204.35 o 
   8  11   6     1296.48     1275.76     43.74 o 
   9  11   6     3918.77     3922.84     73.33 o 
  10  11   6      379.02      380.73     42.54 o 
  11  11   6    10038.64    10071.64    240.72 o 
  12  11   6     3619.41     3622.30    183.66 o 
 -17  12   6      861.20      694.33     91.95 o 
 -16  12   6     5512.60     5495.63    162.96 o 
 -15  12   6      912.18      814.90     49.63 o 
 -14  12   6       10.11       19.50     11.79 o 
 -13  12   6      178.56      161.95     17.45 o 
 -12  12   6    12124.05    11792.95    143.66 o 
 -11  12   6     3418.61     3608.48     62.31 o 
 -10  12   6      226.42      262.74     17.98 o 
  -9  12   6     3647.50     3720.05     58.17 o 
  -8  12   6     1780.57     1850.23     65.82 o 
  -7  12   6     9163.91     9069.35    105.97 o 
  -6  12   6     2220.79     2298.46     38.68 o 
  -5  12   6     7191.93     7206.27     83.40 o 
  -4  12   6      424.83      403.04     17.93 o 
  -3  12   6     2834.54     2932.13     49.24 o 
  -2  12   6      669.48      678.09     21.30 o 
  -1  12   6     2279.50     2278.84     59.11 o 
   0  12   6     1716.01     1601.17     47.87 o 
   1  12   6     9768.79     9634.38    166.29 o 
   2  12   6     1853.58     1939.92     50.13 o 
   3  12   6    20471.69    20201.00    269.45 o 
   4  12   6    16734.82    16792.66    355.10 o 
   5  12   6     1383.08     1335.10     45.43 o 
   6  12   6     3914.79     3858.06     72.68 o 
   7  12   6      286.92      261.33     23.06 o 
   8  12   6     6156.52     6011.57    103.30 o 
   9  12   6      276.63      290.55     25.48 o 
  10  12   6      342.93      315.52     25.45 o 
  11  12   6       43.93       33.22     22.14 o 
  12  12   6     1911.27     1922.38     97.73 o 
 -17  13   6        2.36      -22.03     29.63 o 
 -16  13   6      269.80      195.87     40.03 o 
 -15  13   6     1421.89     1362.23     44.36 o 
 -14  13   6      251.19      248.31     21.84 o 
 -13  13   6      202.09      239.76     20.45 o 
 -12  13   6      422.49      407.62     24.72 o 
 -11  13   6     3031.15     2934.73     55.51 o 
 -10  13   6      905.46      931.86     28.92 o 
  -9  13   6     1203.95     1154.82     33.69 o 
  -8  13   6     1461.17     1423.77     32.44 o 
  -7  13   6     9856.95    10023.54    113.84 o 
  -6  13   6     4518.24     4637.16     62.16 o 
  -5  13   6       71.04       62.78      7.45 o 
  -4  13   6     1180.52     1288.63     30.19 o 
  -3  13   6     1878.27     1872.92     31.85 o 
  -2  13   6    11629.44    12197.85    211.10 o 
  -1  13   6     2457.42     2602.11     59.20 o 
   0  13   6     7781.49     7996.20    142.63 o 
   1  13   6     5632.20     5749.84    112.88 o 
   2  13   6     4866.02     4808.08     88.83 o 
   3  13   6     8585.00     8816.26    139.79 o 
   4  13   6     1359.63     1322.72     44.43 o 
   5  13   6     3133.79     3186.53     74.59 o 
   6  13   6      614.53      547.39     30.11 o 
   7  13   6     7386.37     7432.19    115.78 o 
   8  13   6      482.51      452.04     27.58 o 
   9  13   6     4035.61     4017.62     92.70 o 
  10  13   6        8.49       33.47     14.91 o 
  11  13   6     2399.45     2277.87     78.15 o 
  12  13   6      608.29      558.85     60.19 o 
 -17  14   6     4777.13     4593.98    152.37 o 
 -16  14   6     1382.73     1338.36     79.62 o 
 -15  14   6      528.64      593.98     33.98 o 
 -14  14   6      591.65      578.02     34.90 o 
 -13  14   6     1283.48     1289.41     39.05 o 
 -12  14   6    10089.15     9886.51    127.08 o 
 -11  14   6     3265.03     3093.78     57.46 o 
 -10  14   6     1032.47      996.49     29.91 o 
  -9  14   6       31.29       42.38     12.67 o 
  -8  14   6     2341.70     2452.46     48.15 o 
  -7  14   6      710.74      752.49     22.92 o 
  -6  14   6     1992.82     1951.96     42.20 o 
  -5  14   6      235.12      330.07     34.47 o 
  -4  14   6     3975.64     3985.56     55.72 o 
  -3  14   6    14097.23    14719.13    171.44 o 
  -2  14   6     1244.79     1178.80     25.25 o 
  -1  14   6    27018.50    27608.85    659.56 o 
   0  14   6      513.82      525.58     26.72 o 
   1  14   6    14273.62    14413.75    229.02 o 
   2  14   6     2508.12     2570.16     60.40 o 
   3  14   6     9824.75     9846.16    152.79 o 
   4  14   6     6276.91     6328.43    113.63 o 
   5  14   6     2546.90     2596.05     71.41 o 
   6  14   6     9957.72     9911.46    138.15 o 
   7  14   6     2128.94     2095.97     48.82 o 
   8  14   6    16112.31    16114.33    187.47 o 
   9  14   6     1415.54     1455.62     44.45 o 
  10  14   6     2398.04     2331.54     58.36 o 
  11  14   6       49.33       45.58     18.61 o 
  12  14   6     2967.49     3081.89    120.69 o 
 -17  15   6      132.41       68.56     49.36 o 
 -16  15   6     4059.87     4201.12    107.80 o 
 -15  15   6      339.84      399.47     31.53 o 
 -14  15   6     2549.79     2505.55     58.42 o 
 -13  15   6      135.60      183.84     18.70 o 
 -12  15   6     8927.25     8810.91    141.09 o 
 -11  15   6     2145.26     2082.72     46.24 o 
 -10  15   6     4565.71     4626.41     80.05 o 
  -9  15   6      821.82      746.52     25.43 o 
  -8  15   6     5955.03     5854.83    101.10 o 
  -7  15   6     8750.40     8802.67    106.28 o 
  -6  15   6       26.50       23.37      7.73 o 
  -5  15   6     6495.54     6476.00     78.57 o 
  -4  15   6      128.71      155.22     15.15 o 
  -3  15   6     9801.36    10063.73    141.28 o 
  -2  15   6     2010.44     2131.38     34.02 o 
  -1  15   6      487.60      532.49     21.66 o 
   0  15   6      527.47      564.11     21.04 o 
   1  15   6     1514.16     1574.71     44.65 o 
   2  15   6     1523.87     1567.11     46.28 o 
   3  15   6      468.90      424.62     36.18 o 
   4  15   6       14.94       20.50     12.84 o 
   5  15   6     1468.15     1354.97     47.82 o 
   6  15   6     1270.71     1274.83     36.50 o 
   7  15   6        5.24        5.54     10.69 o 
   8  15   6        8.87       -4.56     11.48 o 
   9  15   6        8.05       -5.46     11.63 o 
  10  15   6      113.10       76.90     23.41 o 
  11  15   6      956.94      905.63     42.79 o 
  12  15   6      359.49      583.79     79.14 o 
 -17  16   6        0.01       -3.74     36.69 o 
 -16  16   6     1758.66     1705.05     73.37 o 
 -15  16   6     1507.30     1531.27     63.28 o 
 -14  16   6      423.61      416.50     28.47 o 
 -13  16   6       11.74       28.17     15.38 o 
 -12  16   6      469.33      488.70     27.40 o 
 -11  16   6     1153.25     1239.96     40.46 o 
 -10  16   6     1379.79     1400.36     40.81 o 
  -9  16   6        9.62       11.13     31.65 o 
  -8  16   6      191.93      198.32     22.35 o 
  -7  16   6      556.01      496.94     20.69 o 
  -6  16   6      521.65      540.74     27.55 o 
  -5  16   6      248.29      293.36     23.95 o 
  -4  16   6     4668.71     4503.46     50.55 o 
  -3  16   6     1332.49     1401.83     26.26 o 
  -2  16   6     2658.70     2578.39     56.15 o 
  -1  16   6      624.56      659.90     18.53 o 
   0  16   6     1700.88     1524.96     43.87 o 
   1  16   6      694.83      692.12     30.15 o 
   2  16   6       13.17       20.31     10.98 o 
   3  16   6        0.58        7.48     10.65 o 
   4  16   6      193.85      181.29     17.54 o 
   5  16   6      766.52      735.22     32.63 o 
   6  16   6      609.93      575.72     28.10 o 
   7  16   6      358.98      344.62     24.77 o 
   8  16   6       23.50       20.04     12.31 o 
   9  16   6      399.64      394.01     28.98 o 
  10  16   6     1972.66     1974.13     63.01 o 
  11  16   6     1028.36      998.21     43.23 o 
 -16  17   6     1980.99     2001.11     70.98 o 
 -15  17   6       73.13       69.71     17.08 o 
 -14  17   6      130.44      117.15     18.67 o 
 -13  17   6     1433.75     1383.77     41.49 o 
 -12  17   6     4304.14     4234.85     82.87 o 
 -11  17   6      225.49      204.34     20.41 o 
 -10  17   6      663.25      650.61     45.41 o 
  -9  17   6       71.85       62.18     12.89 o 
  -8  17   6    10466.77    10581.24    126.78 o 
  -7  17   6     5418.02     5506.76     75.00 o 
  -6  17   6      954.08      924.28     24.75 o 
  -5  17   6       65.10       82.93     13.15 o 
  -4  17   6    10175.63    10448.18    122.88 o 
  -3  17   6     8674.79     9052.01    100.45 o 
  -2  17   6      620.04      525.37     23.11 o 
  -1  17   6        3.43       15.31      9.91 o 
   0  17   6     9568.27     9588.68    141.60 o 
   1  17   6     7199.73     7528.18    102.51 o 
   2  17   6        4.05       12.79      8.99 o 
   3  17   6       33.66       44.68     11.22 o 
   4  17   6     7773.87     7635.08    112.95 o 
   5  17   6     5659.19     5701.69     98.68 o 
   6  17   6     1325.40     1246.72     36.89 o 
   7  17   6       90.67      108.71     15.89 o 
   8  17   6      928.96      886.98     34.61 o 
   9  17   6     2849.12     2767.30     63.12 o 
  10  17   6     1202.78     1244.14     44.62 o 
  11  17   6      237.12      204.82     27.22 o 
 -16  18   6      323.89      296.40     42.89 o 
 -15  18   6     4609.84     4579.64     98.63 o 
 -14  18   6     5679.50     5400.40     92.23 o 
 -13  18   6       14.13        3.49     13.14 o 
 -12  18   6     2411.19     2439.30     60.73 o 
 -11  18   6      372.31      393.60     26.56 o 
 -10  18   6     2908.59     2925.16     61.69 o 
  -9  18   6     2345.95     2404.01     52.96 o 
  -8  18   6      283.46      260.38     17.48 o 
  -7  18   6      595.15      616.70     22.30 o 
  -6  18   6      970.10      940.47     25.10 o 
  -5  18   6     1970.78     1943.02     35.44 o 
  -4  18   6     2732.92     2784.59     42.61 o 
  -3  18   6     1977.47     1969.27     48.91 o 
  -2  18   6       36.10       31.88     10.00 o 
  -1  18   6     3544.70     3343.95    141.82 o 
   0  18   6      705.33      694.40     21.34 o 
   1  18   6     2292.17     2241.87     49.96 o 
   2  18   6     1415.42     1444.22     37.23 o 
   3  18   6     1861.93     1874.12     45.27 o 
   4  18   6     1788.49     1765.49     45.98 o 
   5  18   6     2934.19     2815.95     54.28 o 
   6  18   6     3118.46     3130.21     59.88 o 
   7  18   6      506.34      492.40     27.92 o 
   8  18   6     1425.91     1445.94     43.73 o 
   9  18   6       22.79       10.04     14.73 o 
  10  18   6     2380.19     2189.17     58.68 o 
  11  18   6     1620.95     1628.93     66.35 o 
 -16  19   6       42.39        4.11     28.95 o 
 -15  19   6      137.21      137.22     27.99 o 
 -14  19   6      841.09      885.80     68.49 o 
 -13  19   6     5276.71     5074.88     97.10 o 
 -12  19   6     4264.95     4112.20     82.49 o 
 -11  19   6      759.80      721.17     39.92 o 
 -10  19   6      457.01      445.06     27.28 o 
  -9  19   6    11268.73    11403.56    178.05 o 
  -8  19   6    16757.60    16738.60    198.89 o 
  -7  19   6       75.63       76.48     11.00 o 
  -6  19   6     1466.27     1504.41     32.58 o 
  -5  19   6     5063.55     5178.62     68.41 o 
  -4  19   6    37771.81    38007.91    357.82 o 
  -3  19   6    10264.80    10017.51    133.63 o 
  -2  19   6     4053.64     4004.09     68.73 o 
  -1  19   6      212.85      173.18     20.37 o 
   0  19   6    34308.53    34380.02    431.04 o 
   1  19   6    20660.85    21182.66    209.81 o 
   2  19   6      996.65      947.36     29.86 o 
   3  19   6      484.10      553.14     26.06 o 
   4  19   6    15251.45    15053.25    189.66 o 
   5  19   6    16397.04    16233.32    180.27 o 
   6  19   6      523.59      517.97     31.65 o 
   7  19   6     1555.83     1465.48     42.09 o 
   8  19   6     1551.76     1604.83     46.23 o 
   9  19   6     9216.07     9330.81    132.33 o 
  10  19   6     1079.76     1140.15     56.44 o 
 -15  20   6       88.04       97.57     24.90 o 
 -14  20   6       93.72       73.55     19.01 o 
 -13  20   6      136.83      125.75     20.68 o 
 -12  20   6       50.29       50.08     20.27 o 
 -11  20   6      462.61      431.78     28.76 o 
 -10  20   6      289.32      284.93     22.75 o 
  -9  20   6      515.73      496.41     30.65 o 
  -8  20   6      524.42      453.48     24.57 o 
  -7  20   6      474.97      446.77     21.00 o 
  -6  20   6      689.95      625.98     23.11 o 
  -5  20   6        9.81       14.94     11.09 o 
  -4  20   6     2778.77     2733.50     42.80 o 
  -3  20   6      863.06      813.17     30.48 o 
  -2  20   6        0.13       -8.85      8.85 o 
  -1  20   6     1503.10     1442.03     73.03 o 
   0  20   6      710.06      768.32     33.75 o 
   1  20   6        5.67        1.21      8.01 o 
   2  20   6      229.58      232.61     17.89 o 
   3  20   6      137.11      114.07     14.80 o 
   4  20   6      379.62      321.64     25.59 o 
   5  20   6      163.67      198.91     18.05 o 
   6  20   6     1312.89     1247.17     38.05 o 
   7  20   6      130.07      110.55     16.66 o 
   8  20   6       14.25       14.54     13.45 o 
   9  20   6       68.46       95.53     23.08 o 
  10  20   6       36.42       13.56     21.38 o 
 -15  21   6      113.83       90.83     24.37 o 
 -14  21   6       69.48       71.35     28.36 o 
 -13  21   6     4418.01     4484.66    110.91 o 
 -12  21   6     2713.76     2690.60     80.13 o 
 -11  21   6       10.88        4.65     12.13 o 
 -10  21   6        5.98       10.19     11.34 o 
  -9  21   6     6366.64     6384.36    139.37 o 
  -8  21   6     8949.12     8861.01    121.69 o 
  -7  21   6      389.07      395.58     20.14 o 
  -6  21   6      162.51      155.75     12.99 o 
  -5  21   6     6283.07     6133.50     78.45 o 
  -4  21   6    36757.92    36680.47    403.31 o 
  -3  21   6    10464.94    10435.15    232.88 o 
  -2  21   6     2084.41     2027.41     83.30 o 
  -1  21   6      294.65      298.23     23.93 o 
   0  21   6    24600.80    25112.37    328.78 o 
   1  21   6    16426.15    16940.51    238.03 o 
   2  21   6      234.00      223.54     19.79 o 
   3  21   6      136.20      132.67     23.27 o 
   4  21   6     5959.08     6014.02     84.06 o 
   5  21   6     9961.08    10034.32    125.39 o 
   6  21   6      632.39      632.73     30.74 o 
   7  21   6      539.77      573.73     30.46 o 
   8  21   6     3429.30     3352.65     68.67 o 
   9  21   6     7472.41     7598.62    161.13 o 
 -14  22   6      270.25      260.63     31.48 o 
 -13  22   6      259.01      290.41     27.50 o 
 -12  22   6     1243.21     1131.74     54.24 o 
 -11  22   6      365.24      331.43     25.86 o 
 -10  22   6     3655.94     3619.15     72.22 o 
  -9  22   6       12.19        2.47     11.71 o 
  -8  22   6     2774.91     2633.64     55.01 o 
  -7  22   6      232.47      190.53     20.66 o 
  -6  22   6     2079.62     1994.64     39.09 o 
  -5  22   6     1818.24     1768.80     35.41 o 
  -4  22   6     1100.02     1013.71     41.91 o 
  -3  22   6     4662.52     4671.46     78.89 o 
  -2  22   6       82.76       87.29     15.73 o 
  -1  22   6      832.58      796.81     34.09 o 
   0  22   6        2.79       11.06     12.02 o 
   1  22   6     1441.61     1541.08     48.40 o 
   2  22   6        0.52       -2.95     12.62 o 
   3  22   6     1556.90     1598.70     40.02 o 
   4  22   6     1306.78     1393.81     35.55 o 
   5  22   6      134.74      130.40     16.36 o 
   6  22   6      619.98      601.79     30.48 o 
   7  22   6       16.69       12.50     12.16 o 
   8  22   6      165.41      168.36     20.48 o 
   9  22   6       18.41       18.13     20.14 o 
 -14  23   6      255.53      282.00     33.22 o 
 -13  23   6       63.22       43.82     17.54 o 
 -12  23   6     4241.37     4118.20     85.03 o 
 -11  23   6     2589.21     2623.95     63.18 o 
 -10  23   6      145.50      186.58     20.63 o 
  -9  23   6      611.09      621.00     30.46 o 
  -8  23   6     4725.44     4520.84     77.27 o 
  -7  23   6     1986.45     1877.80     43.02 o 
  -6  23   6        0.48       -7.00      7.00 o 
  -5  23   6      582.41      578.66     20.32 o 
  -4  23   6     2837.12     2898.03     60.01 o 
  -3  23   6     7210.33     7092.06    107.98 o 
  -2  23   6      266.68      258.01     22.68 o 
  -1  23   6      487.83      471.68     28.39 o 
   0  23   6     5430.46     5337.55    136.31 o 
   1  23   6     9590.35     9733.14    155.22 o 
   2  23   6     2206.30     2242.66     86.16 o 
   3  23   6      377.93      340.74     18.71 o 
   4  23   6     1923.53     1970.00     42.21 o 
   5  23   6     2531.86     2589.55     52.25 o 
   6  23   6      176.23      174.89     18.33 o 
   7  23   6      880.59      861.89     33.70 o 
   8  23   6     1376.21     1313.81     66.57 o 
 -13  24   6       41.07       11.22     19.15 o 
 -12  24   6       80.17       96.08     19.86 o 
 -11  24   6     1815.53     1763.91     52.02 o 
 -10  24   6      507.00      472.72     29.29 o 
  -9  24   6       30.12       17.23     13.12 o 
  -8  24   6        2.25      -10.66     11.34 o 
  -7  24   6        6.26        1.22      9.56 o 
  -6  24   6      518.67      516.65     21.04 o 
  -5  24   6      132.99      137.36     11.69 o 
  -4  24   6     1576.42     1592.02     43.01 o 
  -3  24   6      175.38      228.23     21.51 o 
  -2  24   6     1140.85     1173.67     39.82 o 
  -1  24   6        2.88        5.40     11.24 o 
   0  24   6     1914.67     1922.29     92.63 o 
   1  24   6       20.35       14.91     12.67 o 
   2  24   6     1049.34     1091.80     42.25 o 
   3  24   6      226.49      220.89     24.27 o 
   4  24   6      322.05      352.13     19.45 o 
   5  24   6      615.84      621.96     26.83 o 
   6  24   6      303.41      273.82     21.33 o 
   7  24   6       19.17       10.27     15.02 o 
   8  24   6       23.03       21.63     19.25 o 
 -12  25   6     5803.37     5670.56    119.25 o 
 -11  25   6     2466.15     2359.20     62.80 o 
 -10  25   6     1221.87     1275.30     42.29 o 
  -9  25   6      390.25      405.38     26.08 o 
  -8  25   6     2545.81     2634.29     55.74 o 
  -7  25   6     5951.04     5927.57     89.35 o 
  -6  25   6       23.47       10.74     13.06 o 
  -5  25   6      580.80      504.10     27.28 o 
  -4  25   6      881.85      832.32     31.60 o 
  -3  25   6     6543.07     6638.38    126.30 o 
  -2  25   6     2898.72     2942.80     66.26 o 
  -1  25   6       11.56      -12.03     12.03 o 
   0  25   6       24.12       13.46     12.25 o 
   1  25   6     1374.15     1418.20     46.49 o 
   2  25   6     3723.24     3796.81     83.60 o 
   3  25   6     1017.73     1024.10     36.23 o 
   4  25   6        2.93       -6.10     11.50 o 
   5  25   6        3.05       -0.03     10.05 o 
   6  25   6      646.26      681.81     44.41 o 
   7  25   6      583.92      554.62     41.89 o 
 -12  26   6     2761.51     2757.27    116.85 o 
 -11  26   6        1.24       10.31     17.10 o 
 -10  26   6     1331.09     1355.92     43.32 o 
  -9  26   6        5.58       30.48     14.40 o 
  -8  26   6     5563.63     5533.38     95.54 o 
  -7  26   6     2410.30     2464.01     89.77 o 
  -6  26   6     1553.84     1595.26     37.37 o 
  -5  26   6     3777.69     3713.58     70.78 o 
  -4  26   6     1154.38     1153.12     39.37 o 
  -3  26   6     6631.48     6796.88    122.39 o 
  -2  26   6       11.92        6.05     17.94 o 
  -1  26   6     4187.83     4308.11     83.50 o 
   0  26   6      960.07     1036.65     37.92 o 
   1  26   6     3218.07     3203.50     98.14 o 
   2  26   6     3185.69     3306.66     62.54 o 
   3  26   6     3397.97     3505.62     67.61 o 
   4  26   6     3059.81     3131.31     65.68 o 
   5  26   6      535.75      555.40     32.24 o 
   6  26   6     1850.56     1872.95     77.14 o 
 -11  27   6      852.65      731.61     43.18 o 
 -10  27   6      265.06      278.39     28.54 o 
  -9  27   6      589.09      627.62     30.43 o 
  -8  27   6      449.28      504.46     26.23 o 
  -7  27   6      152.44      146.85     15.71 o 
  -6  27   6      836.68      821.08     36.66 o 
  -5  27   6      178.58      120.75     18.14 o 
  -4  27   6     1635.55     1690.81     45.80 o 
  -3  27   6      332.52      317.78     21.72 o 
  -2  27   6      553.36      546.62     32.60 o 
  -1  27   6      260.43      271.07     20.44 o 
   0  27   6     1951.39     1938.97     86.43 o 
   1  27   6      487.18      507.28     63.31 o 
   2  27   6      913.59      916.48     32.33 o 
   3  27   6      325.89      320.08     23.57 o 
   4  27   6     2465.68     2568.26     71.16 o 
   5  27   6     1790.07     1830.59     61.25 o 
 -10  28   6       91.94       94.88     24.96 o 
  -9  28   6      307.70      287.05     27.11 o 
  -8  28   6      682.67      617.08     27.54 o 
  -7  28   6     2197.60     2067.96     59.31 o 
  -6  28   6        9.71       17.70     13.58 o 
  -5  28   6      861.70      943.60     64.94 o 
  -4  28   6       40.75        6.97     18.76 o 
  -3  28   6     4464.83     4591.66    123.32 o 
  -2  28   6     1229.63     1306.80     62.70 o 
  -1  28   6     1101.21     1129.24     69.86 o 
   0  28   6     1745.96     1782.33     72.75 o 
   1  28   6       40.31       17.42     13.68 o 
   2  28   6      835.40      841.84     29.12 o 
   3  28   6      536.47      533.31     27.10 o 
   4  28   6     1484.25     1416.56     52.30 o 
  -9  29   6      406.16      361.99     40.77 o 
  -8  29   6     1971.00     2014.16     46.22 o 
  -7  29   6      673.24      661.01     31.36 o 
  -6  29   6     4909.17     5083.34    134.27 o 
  -5  29   6       57.83       17.58     24.48 o 
  -4  29   6      501.22      449.28     72.57 o 
  -3  29   6      160.39      169.26     29.60 o 
  -2  29   6     1722.71     1669.13     71.35 o 
  -1  29   6        5.49       31.13     28.23 o 
   0  29   6      708.82      654.80     32.48 o 
   1  29   6       68.79       78.14     18.33 o 
   2  29   6     2566.21     2694.20     68.75 o 
   3  29   6     1986.76     2044.26     61.61 o 
  -7  30   6      909.81      840.20     91.17 o 
  -6  30   6     1647.82     1616.98     89.69 o 
  -5  30   6        3.80        2.38     22.25 o 
  -4  30   6      454.24      417.96     49.96 o 
  -3  30   6       23.66      -13.18     20.14 o 
  -2  30   6       68.76       67.36     28.84 o 
  -1  30   6      145.73      164.79     56.73 o 
   0  30   6       14.48       14.65     12.62 o 
   1  30   6       14.10       11.91     13.49 o 
   2  30   6        0.32       -7.75     22.19 o 
  -4  31   6        2.43       10.00     22.66 o 
  -3  31   6      396.97      476.65     45.48 o 
  -2  31   6     1341.26     1545.09    109.48 o 
  -1  31   6      124.75       73.87     25.32 o 
 -19   1   7      123.58      146.44     20.55 o 
 -18   1   7      816.93      756.92     35.80 o 
 -17   1   7    16435.56    17068.44    295.66 o 
 -16   1   7     6986.51     7285.64    111.96 o 
 -15   1   7        0.03       -5.93     11.39 o 
 -14   1   7      382.29      449.92     28.42 o 
 -13   1   7    14035.91    13981.61    156.84 o 
 -12   1   7    19591.03    19695.26    188.83 o 
 -11   1   7       34.19       44.64      8.91 o 
 -10   1   7     7474.17     7272.79     77.69 o 
  -9   1   7    11515.71    11320.38    124.27 o 
  -8   1   7    18723.27    18126.34    165.04 o 
  -7   1   7     2490.08     2327.98     33.08 o 
  -6   1   7     2554.47     2544.23     33.80 o 
  -5   1   7     8158.82     7557.02     68.75 o 
  -4   1   7    39752.20    39577.69    362.92 o 
  -3   1   7     4233.83     4087.45     50.35 o 
  -2   1   7     2914.38     2924.08     35.68 o 
  -1   1   7    23914.56    24120.10    207.52 o 
   0   1   7    42930.19    43032.23    335.49 o 
   1   1   7    16445.88    16235.60    128.67 o 
   2   1   7    10862.03    10757.65    115.22 o 
   3   1   7     6230.95     6229.45     56.52 o 
   4   1   7     6005.97     6103.95     61.22 o 
   5   1   7     1984.80     1907.94     37.87 o 
   6   1   7     1452.59     1379.65     34.96 o 
   7   1   7     4556.55     4593.03     75.87 o 
   8   1   7     1683.18     1668.24     43.31 o 
   9   1   7       14.92       -3.32     11.09 o 
  10   1   7      147.12      148.75     17.68 o 
  11   1   7     1665.91     1646.48     47.00 o 
  12   1   7     2490.74     2469.16     64.43 o 
  13   1   7      391.83      373.90     28.75 o 
 -19   2   7     1390.63     1509.05     47.70 o 
 -18   2   7        7.31        5.46     14.05 o 
 -17   2   7     2801.38     2891.10     64.67 o 
 -16   2   7       15.30       19.59     12.99 o 
 -15   2   7     1376.46     1340.81     48.16 o 
 -14   2   7      187.81      179.83     16.31 o 
 -13   2   7    11818.67    11933.83    138.36 o 
 -12   2   7     4252.68     4404.32     61.15 o 
 -11   2   7     3228.07     3238.50     45.29 o 
 -10   2   7     2735.44     2880.83     40.96 o 
  -9   2   7      615.35      548.75     17.42 o 
  -8   2   7     4737.47     4369.84     52.93 o 
  -7   2   7      376.33      391.08     14.41 o 
  -6   2   7    10133.67     9472.92    117.52 o 
  -5   2   7     7105.89     7717.05    129.07 o 
  -4   2   7    22015.46    21753.44    232.67 o 
  -3   2   7     4446.89     4488.94     61.52 o 
  -2   2   7    11915.44    11634.16    133.04 o 
  -1   2   7    13070.67    12847.85    129.49 o 
   0   2   7       48.18      107.99      9.79 o 
   1   2   7    10690.52    10408.18     87.37 o 
   2   2   7     1158.81     1309.46     23.02 o 
   3   2   7     9812.99     9743.64     92.14 o 
   4   2   7        4.74       24.76      7.36 o 
   5   2   7      202.45      207.80     13.64 o 
   6   2   7       32.66       16.44     10.89 o 
   7   2   7     5155.48     5170.56     82.05 o 
   8   2   7      813.81      768.44     30.00 o 
   9   2   7      547.98      548.64     28.65 o 
  10   2   7      405.53      397.28     25.86 o 
  11   2   7      553.81      592.77     31.06 o 
  12   2   7     3664.65     3527.37     72.99 o 
  13   2   7      366.58      343.43     27.57 o 
 -19   3   7      121.35      114.43     18.71 o 
 -18   3   7     6103.29     6274.75    104.16 o 
 -17   3   7     6331.16     6576.63    180.32 o 
 -16   3   7       33.29        0.12     13.23 o 
 -15   3   7       60.41       72.42     14.57 o 
 -14   3   7     8096.55     8346.85    107.68 o 
 -13   3   7    24241.93    24264.34    270.95 o 
 -12   3   7      705.31      739.36     23.32 o 
 -11   3   7     1388.70     1448.94     26.69 o 
 -10   3   7     6280.75     6386.97     74.51 o 
  -9   3   7    37417.43    37078.22    317.50 o 
  -8   3   7     1767.78     1592.88     25.11 o 
  -7   3   7     5812.47     5836.77     53.50 o 
  -6   3   7     2531.71     2774.58     57.32 o 
  -5   3   7    61163.59    59577.11   1008.94 o 
  -4   3   7    41946.12    41236.59    487.96 o 
  -3   3   7      124.50      137.57     17.00 o 
  -2   3   7      103.59       42.40      5.73 o 
  -1   3   7    11485.50    10812.26    110.55 o 
   0   3   7    48551.25    47338.41    340.88 o 
   1   3   7     5529.82     5812.09     63.32 o 
   2   3   7     3510.71     3387.40     41.31 o 
   3   3   7     7865.42     7715.84     76.86 o 
   4   3   7    21488.60    21530.10    196.62 o 
   5   3   7      371.20      377.99     16.09 o 
   6   3   7     1325.79     1336.08     30.04 o 
   7   3   7       18.82       22.23     11.54 o 
   8   3   7    12046.31    12042.44    155.21 o 
   9   3   7     2561.28     2457.36     55.21 o 
  10   3   7       46.49       57.70     14.44 o 
  11   3   7      517.46      462.97     28.57 o 
  12   3   7     2124.85     2293.76     82.74 o 
  13   3   7     2540.90     2523.69     77.31 o 
 -19   4   7       60.15       29.38     15.42 o 
 -18   4   7       66.10       59.50     16.23 o 
 -17   4   7     1380.19     1335.80     41.99 o 
 -16   4   7      618.60      648.83     30.87 o 
 -15   4   7        0.90       -9.58      9.58 o 
 -14   4   7      566.44      523.36     24.85 o 
 -13   4   7     1065.61     1070.40     37.04 o 
 -12   4   7     1162.92     1133.14     27.76 o 
 -11   4   7     3461.44     3338.56     49.78 o 
 -10   4   7       84.50       83.88     10.47 o 
  -9   4   7    10910.46    11036.08    108.01 o 
  -8   4   7     5724.05     5634.80     53.29 o 
  -7   4   7     2749.45     2836.63     37.28 o 
  -6   4   7     6723.99     6416.07     80.47 o 
  -5   4   7     1465.94     1503.48     24.53 o 
  -4   4   7    10733.26    10740.12    107.08 o 
  -3   4   7     6745.98     7043.12     74.42 o 
  -2   4   7      248.54      153.15      8.12 o 
  -1   4   7    23824.63    24293.70    208.70 o 
   0   4   7      823.92      949.50     20.02 o 
   1   4   7     1675.70     1646.12     24.74 o 
   2   4   7     1162.10     1140.20     33.32 o 
   3   4   7    18305.90    18667.80    157.55 o 
   4   4   7      239.62      261.08     17.69 o 
   5   4   7      217.05      185.14     12.41 o 
   6   4   7     1725.06     1668.01     30.54 o 
   7   4   7     6450.09     6504.70     80.16 o 
   8   4   7      372.42      373.23     23.53 o 
   9   4   7        0.00        2.59     12.63 o 
  10   4   7       79.19       68.68     16.75 o 
  11   4   7     2133.44     2176.59     54.03 o 
  12   4   7     3765.66     3931.72     76.82 o 
  13   4   7      751.92      705.12     35.02 o 
 -19   5   7     1411.24     1423.03     55.81 o 
 -18   5   7     4376.45     4485.74     80.81 o 
 -17   5   7       49.55       41.44     13.84 o 
 -16   5   7     4600.60     4701.45     75.36 o 
 -15   5   7       42.56       34.02     15.42 o 
 -14   5   7    12643.95    12624.02    178.46 o 
 -13   5   7     6831.32     6963.95    104.25 o 
 -12   5   7     3815.13     3905.81     51.33 o 
 -11   5   7    18235.37    18168.62    158.89 o 
 -10   5   7    14977.11    15028.69    132.74 o 
  -9   5   7    40917.85    41023.16    318.65 o 
  -8   5   7      373.78      345.33     19.45 o 
  -7   5   7    19722.14    19458.28    186.58 o 
  -6   5   7      163.29      151.71     11.63 o 
  -5   5   7    64628.80    63631.26    729.48 o 
  -4   5   7    19049.39    18560.61    246.87 o 
  -3   5   7    15890.85    15473.21    195.23 o 
  -2   5   7     3960.54     3864.52     54.92 o 
  -1   5   7    50428.75    50062.58    510.27 o 
   0   5   7    44996.36    44079.50    453.13 o 
   1   5   7    12811.28    13310.71    123.49 o 
   2   5   7    24367.03    23879.27    209.83 o 
   3   5   7     4971.62     4896.22     58.11 o 
   4   5   7    41087.99    40660.16    322.60 o 
   5   5   7     5842.97     5832.07     64.72 o 
   6   5   7     6519.68     6852.36     75.00 o 
   7   5   7     3404.87     3557.60     53.59 o 
   8   5   7    12290.98    12476.46    162.50 o 
   9   5   7     8992.01     8915.28    124.70 o 
  10   5   7     2174.24     2289.75     53.52 o 
  11   5   7     3037.92     3118.51     71.81 o 
  12   5   7      374.04      400.98     26.80 o 
  13   5   7     4014.78     4072.22     78.25 o 
 -19   6   7     1192.96     1162.76     51.10 o 
 -18   6   7      783.91      742.72     56.51 o 
 -17   6   7      171.65      175.03     18.78 o 
 -16   6   7     6771.64     7062.40    108.02 o 
 -15   6   7     3749.44     3649.86     68.51 o 
 -14   6   7      648.71      598.72     26.96 o 
 -13   6   7     1783.20     1894.32     40.37 o 
 -12   6   7      830.91      881.08     28.62 o 
 -11   6   7     6454.52     6361.80     74.60 o 
 -10   6   7     1216.57     1121.56     27.04 o 
  -9   6   7     8230.04     8269.11    102.92 o 
  -8   6   7       89.02      136.14     15.12 o 
  -7   6   7     5435.80     5541.28     99.74 o 
  -6   6   7     3164.94     3066.21     57.50 o 
  -5   6   7    16130.88    17168.12    242.91 o 
  -4   6   7    16590.99    17115.94    248.69 o 
  -3   6   7     1291.92     1466.58     30.46 o 
  -2   6   7      412.09      336.27     12.57 o 
  -1   6   7     4523.09     4982.24     62.35 o 
   0   6   7    15932.13    16144.61    181.57 o 
   1   6   7     8152.67     7937.58     86.58 o 
   2   6   7        1.49       29.44      5.63 o 
   3   6   7     1308.55     1159.90     27.62 o 
   4   6   7      136.88      141.35      9.79 o 
   5   6   7     9035.80     8885.21     88.27 o 
   6   6   7     6549.21     6576.80     67.67 o 
   7   6   7       45.20       33.24      8.44 o 
   8   6   7     2251.39     2360.48     43.27 o 
   9   6   7     2689.62     2716.42     56.41 o 
  10   6   7     9575.84     9954.03    136.37 o 
  11   6   7     1049.86     1096.97     37.40 o 
  12   6   7        8.52       25.62     14.00 o 
  13   6   7        2.52       12.39     13.49 o 
 -19   7   7      739.00      740.54     56.32 o 
 -18   7   7      335.54      352.73     39.61 o 
 -17   7   7     1727.04     1806.09     94.72 o 
 -16   7   7     1297.78     1292.02     51.38 o 
 -15   7   7     5931.83     5970.04    117.44 o 
 -14   7   7      198.28      176.15     13.00 o 
 -13   7   7     9339.02     8985.37    140.25 o 
 -12   7   7     1138.75     1163.26     24.72 o 
 -11   7   7     7378.65     7911.37    100.10 o 
 -10   7   7    10974.11    10416.67    119.98 o 
  -9   7   7     2860.29     2804.19     61.81 o 
  -8   7   7     9650.47    10029.80    162.23 o 
  -7   7   7       91.29      104.60     10.39 o 
  -6   7   7     3603.30     3457.27     47.12 o 
  -5   7   7     1928.99     2137.89     33.27 o 
  -4   7   7     5494.65     5919.92    132.07 o 
  -3   7   7       64.87       36.71      6.13 o 
  -2   7   7       26.75       23.54      4.83 o 
  -1   7   7       10.94       22.68      4.97 o 
   0   7   7       12.35       16.14      5.15 o 
   1   7   7     2326.44     2088.65     89.73 o 
   2   7   7     3703.37     3675.96     52.55 o 
   3   7   7      161.55      176.93      9.18 o 
   4   7   7      467.45      417.42     15.47 o 
   5   7   7       17.19       14.81      6.87 o 
   6   7   7      747.12      669.89     19.52 o 
   7   7   7       89.93       78.97     10.06 o 
   8   7   7      624.04      615.33     31.72 o 
   9   7   7      147.31      187.88     37.03 o 
  10   7   7       22.79       18.18     12.96 o 
  11   7   7      748.64      845.83     32.92 o 
  12   7   7      271.15      200.99     35.08 o 
 -19   8   7     2167.02     2238.61     82.00 o 
 -18   8   7       71.67       42.47     20.57 o 
 -17   8   7      369.23      362.04     33.21 o 
 -16   8   7     1867.61     1924.76     74.70 o 
 -15   8   7       18.81       11.83     16.17 o 
 -14   8   7      131.45      131.82     18.46 o 
 -13   8   7       39.88       39.37     11.99 o 
 -12   8   7     3841.94     3726.34     71.63 o 
 -11   8   7      390.95      409.49     23.78 o 
 -10   8   7      706.57      692.79     23.57 o 
  -9   8   7     1340.44     1315.86     61.74 o 
  -8   8   7     1911.32     1842.00     37.91 o 
  -7   8   7      319.97      321.13     13.57 o 
  -6   8   7      914.36     1087.58     22.87 o 
  -5   8   7        6.80       19.72      4.82 o 
  -4   8   7      174.33      183.32     21.55 o 
  -3   8   7     3299.87     3473.02     50.19 o 
  -2   8   7        7.95        6.22      4.57 o 
  -1   8   7     4207.98     4289.95     50.11 o 
   0   8   7       33.69       40.47      6.43 o 
   1   8   7      273.18      322.76     14.64 o 
   2   8   7     1731.94     1639.51     31.85 o 
   3   8   7    14329.91    14100.25    149.35 o 
   4   8   7      144.57      220.10     15.66 o 
   5   8   7      486.93      517.66     27.78 o 
   6   8   7     1064.16     1063.36     22.18 o 
   7   8   7     7637.97     7643.35     88.58 o 
   8   8   7     1917.25     1973.26     36.90 o 
   9   8   7      681.44      674.67     30.14 o 
  10   8   7      240.17      289.53     31.74 o 
  11   8   7     1053.55     1073.65     95.98 o 
  12   8   7      885.93      878.02     52.35 o 
 -18   9   7     1246.20     1161.06     66.99 o 
 -17   9   7        9.42       -8.39     18.00 o 
 -16   9   7      228.61      248.66     30.84 o 
 -15   9   7     1497.43     1485.14     47.39 o 
 -14   9   7     3787.98     3900.10    153.20 o 
 -13   9   7     3163.31     3067.31     57.63 o 
 -12   9   7      786.82      728.64     26.92 o 
 -11   9   7     1847.22     1799.37     36.36 o 
 -10   9   7     8460.48     8104.17     91.69 o 
  -9   9   7     1269.86     1273.27     90.31 o 
  -8   9   7       10.65       78.51     36.52 o 
  -7   9   7     4762.19     4869.18     62.78 o 
  -6   9   7      610.54      538.36     17.44 o 
  -5   9   7     5626.44     5620.15     80.19 o 
  -4   9   7      422.33      407.68     16.59 o 
  -3   9   7     2551.35     2489.42     35.91 o 
  -2   9   7     1925.78     1941.39     32.97 o 
  -1   9   7     1930.55     1886.27     30.98 o 
   0   9   7     1283.44     1313.71     36.04 o 
   1   9   7     2850.15     2803.30     42.19 o 
   2   9   7      960.33      896.73     22.82 o 
   3   9   7      681.43      660.27     41.85 o 
   4   9   7     1440.42     1470.29     32.17 o 
   5   9   7     2920.48     2969.71     50.32 o 
   6   9   7     1504.80     1550.73     33.35 o 
   7   9   7        3.61       27.18     10.06 o 
   8   9   7      229.48      216.76     18.41 o 
   9   9   7      345.42      356.97     24.54 o 
  10   9   7     1037.52     1063.34     48.97 o 
  11   9   7      112.49       70.96     34.57 o 
  12   9   7      125.99       90.84     38.42 o 
 -18  10   7      151.50      103.62     21.91 o 
 -17  10   7     5404.53     5571.12    112.50 o 
 -16  10   7     2174.90     2317.83     64.90 o 
 -15  10   7     1106.74     1166.98     41.30 o 
 -14  10   7     1407.97     1258.56     36.80 o 
 -13  10   7     1676.66     1654.24     40.33 o 
 -12  10   7    10068.51    10082.63    145.56 o 
 -11  10   7      431.84      482.03     20.64 o 
 -10  10   7    13066.35    13522.51    148.86 o 
  -9  10   7        6.33        5.48      6.65 o 
  -8  10   7    12350.62    12418.91    149.15 o 
  -7  10   7     2397.62     2463.25     38.55 o 
  -6  10   7    12046.84    12031.07    124.76 o 
  -5  10   7     4285.15     4179.80     67.80 o 
  -4  10   7     6579.89     6531.90     82.40 o 
  -3  10   7      449.45      508.40     19.01 o 
  -2  10   7    12065.07    12312.15    164.08 o 
  -1  10   7     9218.73     8548.65    122.56 o 
   0  10   7     2037.92     1996.40     41.15 o 
   1  10   7     1617.42     1555.83     29.81 o 
   2  10   7     2536.59     2468.96     43.40 o 
   3  10   7    24847.65    24974.86    274.44 o 
   4  10   7      815.24      819.41     26.21 o 
   5  10   7     3934.15     3888.83     65.88 o 
   6  10   7     1571.97     1591.34     37.08 o 
   7  10   7    10359.19    10415.12    125.48 o 
   8  10   7     5698.22     5569.91     82.11 o 
   9  10   7       31.04       28.95     14.00 o 
  10  10   7      394.28      400.01     38.83 o 
  11  10   7     1262.54     1416.49    112.62 o 
  12  10   7     3592.40     3718.51    162.87 o 
 -18  11   7      470.64      407.69     50.88 o 
 -17  11   7       70.53       41.44     27.29 o 
 -16  11   7     1386.82     1319.86     42.42 o 
 -15  11   7     5968.89     5834.19    111.50 o 
 -14  11   7     2784.33     2826.26     86.94 o 
 -13  11   7      161.11      172.62     17.23 o 
 -12  11   7     2060.21     2026.64     38.69 o 
 -11  11   7     3577.69     3483.24     51.18 o 
 -10  11   7     4069.21     3873.68     56.67 o 
  -9  11   7      613.30      614.32     17.88 o 
  -8  11   7     1091.21     1103.36     38.76 o 
  -7  11   7     5969.78     5840.66    116.69 o 
  -6  11   7    27927.68    27850.30    466.72 o 
  -5  11   7     2910.24     3184.60     56.55 o 
  -4  11   7     1691.81     1682.44     61.70 o 
  -3  11   7    10780.58    10288.14    145.12 o 
  -2  11   7    19688.52    19417.13    299.03 o 
  -1  11   7     3782.89     3827.32    119.34 o 
   0  11   7      257.03      234.13     16.18 o 
   1  11   7      746.43      703.84     44.87 o 
   2  11   7     2122.89     2020.47     55.45 o 
   3  11   7     5239.30     5126.95     99.46 o 
   4  11   7     2260.55     2220.73     58.94 o 
   5  11   7     2681.08     2691.78     77.22 o 
   6  11   7     4252.05     4179.04     61.15 o 
   7  11   7     1758.00     1842.75     72.01 o 
   8  11   7       49.57       20.98     14.89 o 
   9  11   7     2294.70     2343.97     62.50 o 
  10  11   7     3940.19     3845.24    102.00 o 
  11  11   7      513.90      388.63     71.34 o 
  12  11   7       69.74      131.60     51.63 o 
 -18  12   7        1.26       19.10     36.66 o 
 -17  12   7     2970.93     3120.35    168.22 o 
 -16  12   7      934.22      865.62     70.27 o 
 -15  12   7     2153.26     2137.07    221.70 o 
 -14  12   7      233.85      259.07     29.45 o 
 -13  12   7     6297.80     6199.30    114.51 o 
 -12  12   7     8883.33     8966.43    117.44 o 
 -11  12   7      888.40      968.72     34.18 o 
 -10  12   7     6637.10     6749.71    100.98 o 
  -9  12   7      147.92      175.89     15.82 o 
  -8  12   7    15577.52    15118.36    177.92 o 
  -7  12   7     5179.06     5128.20     92.93 o 
  -6  12   7    24490.71    23935.45    270.53 o 
  -5  12   7     1230.52     1357.35     54.17 o 
  -4  12   7    27005.52    26707.84    294.95 o 
  -3  12   7        5.67       12.82      8.48 o 
  -2  12   7    21210.26    21485.55    366.37 o 
  -1  12   7    15726.94    15868.32    385.29 o 
   0  12   7     7901.08     7579.16    139.98 o 
   1  12   7    15143.10    14862.55    206.42 o 
   2  12   7     2926.80     2955.03     66.93 o 
   3  12   7    30342.77    30471.47    450.85 o 
   4  12   7        6.01       12.91     12.42 o 
   5  12   7     7084.33     6827.33    135.62 o 
   6  12   7     3382.47     3360.21     85.10 o 
   7  12   7    14224.15    14384.99    188.75 o 
   8  12   7     6434.36     6620.30    112.22 o 
   9  12   7     1711.13     1696.83     55.56 o 
  10  12   7     3588.40     3478.74    130.42 o 
  11  12   7     1320.33     1465.94     82.36 o 
  12  12   7     3327.09     3009.87    168.72 o 
 -17  13   7     3477.34     3760.04    184.54 o 
 -16  13   7     6782.20     6810.59    184.86 o 
 -15  13   7     1885.05     1804.52     67.01 o 
 -14  13   7       52.00       46.51     15.62 o 
 -13  13   7      348.07      343.98     23.54 o 
 -12  13   7    11172.72    11058.24    137.12 o 
 -11  13   7    10815.02    10741.25    146.12 o 
 -10  13   7      594.32      571.33     27.04 o 
  -9  13   7      711.79      628.19     43.28 o 
  -8  13   7    17290.02    17169.56    180.52 o 
  -7  13   7    40391.35    39809.64    431.04 o 
  -6  13   7     9777.73     9911.81    132.65 o 
  -5  13   7     4022.96     4101.02     64.38 o 
  -4  13   7        1.10        9.48      6.42 o 
  -3  13   7    34427.30    35102.47    370.04 o 
  -2  13   7    32466.39    32403.95    438.21 o 
  -1  13   7      482.62      435.24     22.18 o 
   0  13   7     1537.79     1529.96     50.12 o 
   1  13   7     6020.69     5948.22    103.33 o 
   2  13   7    36002.75    37536.91    468.09 o 
   3  13   7     4066.33     3960.16     82.93 o 
   4  13   7        1.59      -14.40     14.40 o 
   5  13   7     1780.02     1755.80     55.76 o 
   6  13   7    13394.48    13255.60    174.23 o 
   7  13   7     4725.22     4767.05     90.22 o 
   8  13   7      626.93      666.60     37.95 o 
   9  13   7       43.49       35.94     14.35 o 
  10  13   7     5477.42     5284.48    122.56 o 
  11  13   7     6148.42     6231.73    154.28 o 
 -17  14   7      117.59       95.67     34.94 o 
 -16  14   7     4389.02     4671.93    147.14 o 
 -15  14   7      118.38       98.86     23.46 o 
 -14  14   7      279.78      310.40     24.16 o 
 -13  14   7      774.43      809.03     35.26 o 
 -12  14   7     1465.34     1456.55     46.28 o 
 -11  14   7     1071.27     1113.03     37.66 o 
 -10  14   7      585.24      609.39     25.40 o 
  -9  14   7      180.15      190.02     14.89 o 
  -8  14   7      681.76      692.78     23.52 o 
  -7  14   7      750.13      747.38     24.73 o 
  -6  14   7     5488.52     5546.78     74.07 o 
  -5  14   7     2052.08     1896.32     41.15 o 
  -4  14   7     1841.21     1870.28     34.42 o 
  -3  14   7      641.94      662.90     20.05 o 
  -2  14   7     2010.42     1980.50     35.77 o 
  -1  14   7     4717.63     4878.30     74.65 o 
   0  14   7      307.90      234.77     20.47 o 
   1  14   7       65.89       81.01     18.63 o 
   2  14   7      271.71      311.90     25.21 o 
   3  14   7       58.43       84.88     17.40 o 
   4  14   7       36.34       23.79     14.66 o 
   5  14   7     1065.32     1263.07    142.53 o 
   6  14   7        8.48       13.86     12.57 o 
   7  14   7       19.34       57.79     17.02 o 
   8  14   7      336.18      342.96     25.98 o 
   9  14   7      465.75      382.50     29.88 o 
  10  14   7       46.87       17.36     15.06 o 
  11  14   7      445.64      431.64     42.47 o 
 -17  15   7      956.48      842.55    100.04 o 
 -16  15   7     2707.74     2757.32    114.95 o 
 -15  15   7     3414.64     3325.57     93.22 o 
 -14  15   7      773.42      787.02     36.65 o 
 -13  15   7     1933.24     1866.22     53.59 o 
 -12  15   7     5877.44     5787.35     99.26 o 
 -11  15   7     4573.94     4299.59     79.18 o 
 -10  15   7      588.59      520.45     27.22 o 
  -9  15   7      545.36      544.13     22.78 o 
  -8  15   7     2974.82     3009.30     51.57 o 
  -7  15   7    11982.94    11763.82    133.95 o 
  -6  15   7    10782.97    10340.42    137.85 o 
  -5  15   7       61.43       97.65     21.50 o 
  -4  15   7     2245.84     2461.87     51.02 o 
  -3  15   7    12512.67    12680.71    135.87 o 
  -2  15   7    10532.74    11305.66    143.91 o 
  -1  15   7     2080.46     1953.15     40.50 o 
   0  15   7     1599.34     1507.87     44.57 o 
   1  15   7     8988.42     8773.72    139.63 o 
   2  15   7     8586.12     8846.98    142.75 o 
   3  15   7     2648.05     2638.90     66.23 o 
   4  15   7       18.23       -2.26     12.09 o 
   5  15   7     1927.92     1974.12     60.28 o 
   6  15   7     6879.42     6721.75    108.79 o 
   7  15   7     1625.72     1614.35     57.47 o 
   8  15   7      420.25      382.12     26.81 o 
   9  15   7      306.80      327.87     26.66 o 
  10  15   7     3540.77     3613.64     76.31 o 
  11  15   7     2124.56     2242.51     96.90 o 
 -17  16   7      510.99      495.26     84.67 o 
 -16  16   7     2463.56     2295.32     99.91 o 
 -15  16   7     1108.29     1135.22     66.54 o 
 -14  16   7      292.33      299.58     27.11 o 
 -13  16   7     1989.65     2111.68     57.25 o 
 -12  16   7      268.31      294.10     27.24 o 
 -11  16   7     3137.08     3086.22     85.92 o 
 -10  16   7       12.10        8.15     10.36 o 
  -9  16   7     1936.25     2009.89     63.34 o 
  -8  16   7      109.58       86.85     11.33 o 
  -7  16   7       76.13       60.57     10.51 o 
  -6  16   7      472.04      490.29     25.25 o 
  -5  16   7     6360.48     6520.97     97.67 o 
  -4  16   7     1050.19     1091.24     24.41 o 
  -3  16   7       11.85       27.36      7.11 o 
  -2  16   7      882.36      852.57     25.83 o 
  -1  16   7       27.66       34.33      8.49 o 
   0  16   7       32.51       40.17     12.21 o 
   1  16   7      211.15      211.88     20.84 o 
   2  16   7      278.35      243.15     22.80 o 
   3  16   7      693.10      762.19     41.51 o 
   4  16   7     1297.48     1216.47     46.46 o 
   5  16   7        4.41      -10.28     11.97 o 
   6  16   7        1.62       21.13     11.60 o 
   7  16   7      522.38      523.22     29.50 o 
   8  16   7     3799.06     3689.91     72.23 o 
   9  16   7      922.08      922.74     41.03 o 
  10  16   7       39.36       47.63     17.20 o 
  11  16   7      207.94      198.10     53.51 o 
 -16  17   7      196.77      164.42     38.30 o 
 -15  17   7     1579.23     1541.69     65.44 o 
 -14  17   7     3808.73     3791.47     83.23 o 
 -13  17   7     1122.84     1145.89     42.62 o 
 -12  17   7       48.41       51.53     14.90 o 
 -11  17   7      661.65      672.67     32.67 o 
 -10  17   7     8196.90     8104.06    118.21 o 
  -9  17   7     6702.24     6593.72     90.34 o 
  -8  17   7      271.94      203.74     15.84 o 
  -7  17   7      202.15      191.60     14.48 o 
  -6  17   7     3803.99     3844.91     70.35 o 
  -5  17   7    10346.65    10505.38    140.32 o 
  -4  17   7     1955.32     1847.35     44.39 o 
  -3  17   7      680.81      668.91     25.96 o 
  -2  17   7      447.32      457.67     22.74 o 
  -1  17   7     9291.64     9346.81    224.41 o 
   0  17   7    18033.64    17682.56    242.84 o 
   1  17   7     2099.82     2150.03     57.29 o 
   2  17   7      367.42      346.19     33.47 o 
   3  17   7     2923.40     2872.19     71.20 o 
   4  17   7    11679.28    11187.77    153.07 o 
   5  17   7     4135.23     4135.34     80.05 o 
   6  17   7       78.61      107.60     15.48 o 
   7  17   7     1371.27     1489.23     42.70 o 
   8  17   7     1805.89     1787.49     49.96 o 
   9  17   7     2274.79     2471.95     61.00 o 
  10  17   7       24.16       23.40     15.40 o 
 -16  18   7        6.98        8.27     24.04 o 
 -15  18   7     2023.96     2019.50     75.54 o 
 -14  18   7     1880.80     1968.34     58.96 o 
 -13  18   7      801.51      777.02     38.35 o 
 -12  18   7      446.49      423.07     28.93 o 
 -11  18   7     1573.14     1452.86     43.91 o 
 -10  18   7     1759.84     1796.38     47.25 o 
  -9  18   7     1441.35     1330.50     35.57 o 
  -8  18   7     2911.88     2986.89     64.61 o 
  -7  18   7      131.93      171.73     22.43 o 
  -6  18   7     4445.46     4326.37    107.88 o 
  -5  18   7     2753.66     2831.15     58.07 o 
  -4  18   7    15097.64    15413.51    190.29 o 
  -3  18   7     4664.94     4595.78     76.84 o 
  -2  18   7     5231.08     5087.89     94.29 o 
  -1  18   7     9734.61    10044.15    125.14 o 
   0  18   7     1334.22     1325.81     33.52 o 
   1  18   7     8038.47     8297.41    114.51 o 
   2  18   7      955.21      948.24     33.08 o 
   3  18   7     2611.31     2690.26     57.70 o 
   4  18   7     2023.75     2033.49     51.99 o 
   5  18   7     8781.46     8737.00    131.74 o 
   6  18   7     1669.58     1487.15     41.91 o 
   7  18   7     1429.17     1419.16     42.36 o 
   8  18   7      334.78      293.76     25.11 o 
   9  18   7     5516.54     5713.47     98.16 o 
  10  18   7     1853.22     1817.33     69.52 o 
 -16  19   7        0.73      -18.46     27.77 o 
 -15  19   7      371.59      375.81     52.71 o 
 -14  19   7      899.43      869.01     43.34 o 
 -13  19   7      434.39      395.46     30.54 o 
 -12  19   7       41.45       14.97     13.30 o 
 -11  19   7        4.08       -0.48     10.70 o 
 -10  19   7     2862.63     2826.36     61.22 o 
  -9  19   7     2658.38     2506.53     55.00 o 
  -8  19   7       89.99       66.37     11.85 o 
  -7  19   7     1315.44     1281.83     31.74 o 
  -6  19   7        0.65       -9.14      9.14 o 
  -5  19   7     3067.35     3033.04     71.92 o 
  -4  19   7     9615.36     9779.51    134.04 o 
  -3  19   7      439.01      410.30     24.75 o 
  -2  19   7      843.79      744.69     40.34 o 
  -1  19   7        2.23       -7.22     17.22 o 
   0  19   7     2961.90     2901.01     43.63 o 
   1  19   7     1991.01     2009.81     44.39 o 
   2  19   7        1.81       -8.12      8.12 o 
   3  19   7      137.03      111.47     16.37 o 
   4  19   7       22.41       -3.33     20.35 o 
   5  19   7      237.78      206.39     19.09 o 
   6  19   7       17.03       16.91     11.81 o 
   7  19   7      244.21      273.22     24.19 o 
   8  19   7     1589.01     1638.48     49.16 o 
   9  19   7      293.34      311.04     27.53 o 
 -15  20   7     5126.74     5405.65    130.30 o 
 -14  20   7     2802.39     2831.52     72.26 o 
 -13  20   7     1142.04     1049.95     53.06 o 
 -12  20   7     4673.32     4548.44     88.11 o 
 -11  20   7      633.29      641.45     32.57 o 
 -10  20   7     9865.97     9419.19    133.87 o 
  -9  20   7      563.01      503.54     27.17 o 
  -8  20   7     7103.65     6927.53     93.24 o 
  -7  20   7     2837.30     2748.52     49.32 o 
  -6  20   7     8737.46     8525.07    133.90 o 
  -5  20   7     6235.49     6239.44     98.88 o 
  -4  20   7     7290.23     7277.49    108.57 o 
  -3  20   7     4710.49     4866.43     92.79 o 
  -2  20   7     2523.50     2375.67     59.76 o 
  -1  20   7     6741.25     6868.33    118.53 o 
   0  20   7     3911.03     3935.90     82.76 o 
   1  20   7    19109.67    19671.99    227.67 o 
   2  20   7        1.94       -2.78      9.19 o 
   3  20   7     5207.64     5261.00     87.71 o 
   4  20   7     1055.72     1053.95     38.50 o 
   5  20   7    13831.07    13471.14    159.18 o 
   6  20   7     2554.53     2591.83     56.31 o 
   7  20   7      729.77      712.34     33.81 o 
   8  20   7      260.27      308.08     26.40 o 
   9  20   7     5029.01     5117.79    119.39 o 
 -15  21   7       30.84       35.03     29.84 o 
 -14  21   7      491.06      411.50     38.64 o 
 -13  21   7      273.35      290.91     36.67 o 
 -12  21   7      262.00      272.90     25.57 o 
 -11  21   7      172.14      147.34     19.18 o 
 -10  21   7       93.11       84.52     16.58 o 
  -9  21   7       70.52       76.08     14.86 o 
  -8  21   7      183.97      155.86     15.33 o 
  -7  21   7        9.03       -3.01      7.90 o 
  -6  21   7        4.83        6.31     10.99 o 
  -5  21   7      729.76      683.50     45.08 o 
  -4  21   7     2188.78     2211.90     65.82 o 
  -3  21   7       82.52       70.83     17.05 o 
  -2  21   7       36.30       30.45     13.34 o 
  -1  21   7     2138.62     2252.39     59.25 o 
   0  21   7      652.66      722.94     35.28 o 
   1  21   7      484.61      439.82     31.15 o 
   2  21   7      368.43      380.46     21.88 o 
   3  21   7      106.50      142.38     16.90 o 
   4  21   7     1483.37     1349.73     45.87 o 
   5  21   7       29.79       30.59     13.53 o 
   6  21   7      118.61      125.84     18.59 o 
   7  21   7       29.18       18.96     15.51 o 
   8  21   7       72.61       63.75     17.99 o 
   9  21   7      210.68      188.74     31.23 o 
 -14  22   7     1269.66     1210.25     55.15 o 
 -13  22   7      364.59      419.26     31.80 o 
 -12  22   7      666.88      659.49     35.70 o 
 -11  22   7      268.35      280.85     24.54 o 
 -10  22   7     2732.14     2778.83     62.03 o 
  -9  22   7      108.77      115.08     16.25 o 
  -8  22   7     2966.31     2986.90     59.22 o 
  -7  22   7      152.49      151.80     14.24 o 
  -6  22   7      974.52      950.42     35.69 o 
  -5  22   7     1693.15     1673.04     64.56 o 
  -4  22   7     2370.55     2292.64     65.41 o 
  -3  22   7     2377.31     2138.10     57.27 o 
  -2  22   7     2997.57     2915.84    100.74 o 
  -1  22   7      675.83      698.28     36.32 o 
   0  22   7     3745.98     3711.15     81.13 o 
   1  22   7     7704.90     7774.62    134.67 o 
   2  22   7      262.90      299.63     18.46 o 
   3  22   7     3698.82     3794.91     70.38 o 
   4  22   7     1108.84     1123.47     33.68 o 
   5  22   7    12777.72    12716.41    152.80 o 
   6  22   7     2346.01     2257.58     60.71 o 
   7  22   7      957.61      941.92     51.88 o 
   8  22   7        5.88       34.52     19.77 o 
 -14  23   7     1168.90     1187.87     76.74 o 
 -13  23   7       53.92       38.83     16.86 o 
 -12  23   7      154.49      121.39     19.97 o 
 -11  23   7     2273.36     2270.25     58.19 o 
 -10  23   7     3666.74     3422.34     70.43 o 
  -9  23   7      933.50      907.51     36.49 o 
  -8  23   7      682.72      634.93     40.80 o 
  -7  23   7     2067.84     1928.64     85.70 o 
  -6  23   7     2383.52     2455.83     58.12 o 
  -5  23   7     6102.58     6077.86    101.19 o 
  -4  23   7      264.20      252.49     21.42 o 
  -3  23   7     1097.65     1123.38     40.95 o 
  -2  23   7      288.03      273.64     23.93 o 
  -1  23   7     5970.17     5727.60    106.73 o 
   0  23   7     3914.80     3830.73     82.95 o 
   1  23   7       16.94       43.49     15.04 o 
   2  23   7       50.59       50.27     16.21 o 
   3  23   7     2149.60     2191.87     49.51 o 
   4  23   7     4171.39     4265.49     69.12 o 
   5  23   7      772.76      791.52     34.41 o 
   6  23   7      498.72      504.22     28.39 o 
   7  23   7        0.69       -6.08     15.77 o 
 -13  24   7     1172.67     1126.30     53.37 o 
 -12  24   7     1043.50     1098.22     43.77 o 
 -11  24   7     4279.55     4227.50    107.31 o 
 -10  24   7      189.35      165.75     19.66 o 
  -9  24   7     5051.86     4956.23     85.14 o 
  -8  24   7     1176.50     1170.54     37.90 o 
  -7  24   7     1106.40     1185.98     45.69 o 
  -6  24   7      868.21      853.49     35.58 o 
  -5  24   7      119.71      107.92     18.58 o 
  -4  24   7      794.84      839.64     36.70 o 
  -3  24   7       13.73       15.19     12.04 o 
  -2  24   7      150.99      156.83     19.35 o 
  -1  24   7      276.01      238.33     44.60 o 
   0  24   7       48.96       60.51     15.63 o 
   1  24   7        1.62       15.59     13.67 o 
   2  24   7        7.68        6.51     13.51 o 
   3  24   7     1816.77     1858.49     59.61 o 
   4  24   7      376.95      358.90     21.51 o 
   5  24   7        5.07        5.79     11.10 o 
   6  24   7       15.95        9.04     12.04 o 
   7  24   7      937.77      888.71     49.62 o 
 -12  25   7     3477.30     3559.35     90.13 o 
 -11  25   7     4091.98     4121.49     82.60 o 
 -10  25   7      230.63      194.61     20.72 o 
  -9  25   7        0.82       24.22     12.32 o 
  -8  25   7      995.17      964.30     43.36 o 
  -7  25   7     4311.43     4460.43     94.64 o 
  -6  25   7     2028.51     1967.98     73.79 o 
  -5  25   7       57.07       62.57     14.68 o 
  -4  25   7     1374.80     1452.24     47.32 o 
  -3  25   7     9602.31     9862.34    174.78 o 
  -2  25   7     1775.38     1865.00     54.22 o 
  -1  25   7       25.81       22.99     14.06 o 
   0  25   7        2.25      -10.65     11.41 o 
   1  25   7     5950.55     5923.87    113.06 o 
   2  25   7     8585.82     8478.39    149.55 o 
   3  25   7      190.35      169.70     19.56 o 
   4  25   7      388.40      366.64     19.27 o 
   5  25   7      346.98      321.87     21.81 o 
   6  25   7     5431.73     5523.03    243.60 o 
 -12  26   7      627.38      568.89     57.17 o 
 -11  26   7       33.83       31.37     25.34 o 
 -10  26   7      850.66      808.11     63.49 o 
  -9  26   7       10.24       39.17     17.56 o 
  -8  26   7     1486.53     1562.65     61.51 o 
  -7  26   7        0.99        2.51     15.22 o 
  -6  26   7     1815.24     1805.14     50.45 o 
  -5  26   7      438.55      449.67     28.35 o 
  -4  26   7      355.65      387.92     62.44 o 
  -3  26   7        9.79       14.86     13.56 o 
  -2  26   7       58.30       57.06     15.56 o 
  -1  26   7      118.70      143.40     21.15 o 
   0  26   7      142.85       93.85     18.36 o 
   1  26   7      764.14      857.29     39.75 o 
   2  26   7       14.77       17.71     16.10 o 
   3  26   7       89.13       96.13     17.41 o 
   4  26   7      252.04      174.04     26.75 o 
   5  26   7      207.59      187.19     18.08 o 
 -11  27   7     8057.43     7797.66    273.39 o 
 -10  27   7       29.48       39.30     56.94 o 
  -9  27   7      677.12      725.45     44.89 o 
  -8  27   7     3125.75     3207.82     80.28 o 
  -7  27   7    10773.96    10858.15    237.74 o 
  -6  27   7     4500.26     4498.93    118.18 o 
  -5  27   7       62.06       55.32     16.99 o 
  -4  27   7       31.61       36.40     19.52 o 
  -3  27   7     8389.67     8658.99    227.11 o 
  -2  27   7     8686.16     8857.19    143.99 o 
  -1  27   7        3.58      -17.21     17.21 o 
   0  27   7      450.68      429.17     30.32 o 
   1  27   7     4880.24     5184.00    102.90 o 
   2  27   7     8538.12     8544.68    122.20 o 
   3  27   7      350.24      412.70     27.09 o 
   4  27   7     1175.82     1197.09     50.96 o 
 -10  28   7     2552.49     2737.04    103.28 o 
  -9  28   7     1170.19     1313.11     69.41 o 
  -8  28   7     6076.97     6101.87    118.49 o 
  -7  28   7       21.96       32.55     16.87 o 
  -6  28   7     7062.01     7022.62    122.20 o 
  -5  28   7      700.34      688.34     41.47 o 
  -4  28   7     3864.97     4061.71    142.49 o 
  -3  28   7     2516.68     2758.75     62.91 o 
  -2  28   7     2075.29     2131.62     54.20 o 
  -1  28   7     2313.64     2393.09     84.49 o 
   0  28   7      377.04      381.06     26.52 o 
   1  28   7     1632.60     1641.28     41.62 o 
   2  28   7      811.52      853.76     32.65 o 
   3  28   7      996.56     1025.47     46.02 o 
  -8  29   7      400.01      353.00     43.06 o 
  -7  29   7     3430.58     3558.08     79.07 o 
  -6  29   7     3222.31     3202.13    134.98 o 
  -5  29   7      398.75      388.76     52.46 o 
  -4  29   7      786.01      821.86     54.67 o 
  -3  29   7     2898.81     2986.81    153.47 o 
  -2  29   7     3223.66     3257.00    104.05 o 
  -1  29   7      469.00      466.81     45.35 o 
   0  29   7        3.44      -18.42     18.42 o 
   1  29   7     1201.28     1238.16     39.23 o 
   2  29   7     2385.68     2435.83     59.19 o 
  -7  30   7       55.19       32.83     24.03 o 
  -6  30   7     2539.73     2401.97    112.16 o 
  -5  30   7      102.79       19.41     27.82 o 
  -4  30   7     1618.61     1627.23     73.88 o 
  -3  30   7      575.96      569.96     50.41 o 
  -2  30   7     1748.18     1789.30    119.50 o 
  -1  30   7     1903.31     1882.11     79.57 o 
   0  30   7      101.81       72.68     17.45 o 
 -19   0   8       56.09       23.50     20.91 o 
 -18   0   8      922.54      876.94     52.19 o 
 -17   0   8     1403.16     1608.20     78.26 o 
 -16   0   8      164.99      198.60     28.43 o 
 -15   0   8     1341.29     1330.14     65.91 o 
 -14   0   8      709.34      706.14     40.45 o 
 -13   0   8     1647.18     1581.18     64.79 o 
 -12   0   8     3109.54     2923.69     93.33 o 
 -11   0   8     7331.64     7495.97    142.72 o 
 -10   0   8     3951.15     3822.70     73.63 o 
  -9   0   8     2100.37     2164.40     49.00 o 
  -8   0   8     1322.00     1187.80     33.68 o 
  -7   0   8      107.83      131.61     12.32 o 
  -6   0   8        5.80      114.87     34.33 o 
  -5   0   8     3067.40     3391.30     50.41 o 
  -4   0   8      993.43     1046.87     27.46 o 
  -3   0   8      409.15      356.45     17.07 o 
  -2   0   8    21176.24    21849.16    270.24 o 
  -1   0   8    22250.69    22097.83    274.29 o 
   0   0   8    12458.52    11819.48    139.03 o 
   1   0   8      565.74      614.22     20.40 o 
   2   0   8     1757.63     1872.05     38.27 o 
   3   0   8     3830.05     3881.08     62.67 o 
   4   0   8    13815.77    14887.15    206.64 o 
   5   0   8     1267.24     1230.27     53.43 o 
   6   0   8      545.27      600.47     37.68 o 
   7   0   8      992.29     1050.73     48.55 o 
   8   0   8      610.31      604.06     41.63 o 
   9   0   8      895.26      896.41     48.33 o 
  10   0   8      962.07      959.93     51.02 o 
  11   0   8     3026.26     2934.07     92.85 o 
  12   0   8     4831.17     4881.60    128.20 o 
 -19   1   8      683.57      681.02     49.90 o 
 -18   1   8       53.86       47.91     19.00 o 
 -17   1   8     1978.12     1914.18     52.57 o 
 -16   1   8     1352.64     1267.93     42.32 o 
 -15   1   8       12.57       17.59     11.86 o 
 -14   1   8      411.27      416.87     22.83 o 
 -13   1   8      443.79      474.13     22.00 o 
 -12   1   8     4535.57     4664.62     70.08 o 
 -11   1   8      434.13      476.61     20.40 o 
 -10   1   8      943.65      945.19     25.96 o 
  -9   1   8       44.95       75.33      9.04 o 
  -8   1   8     7069.71     7194.65     76.95 o 
  -7   1   8     3836.68     3697.25     45.85 o 
  -6   1   8      454.36      474.03     15.09 o 
  -5   1   8       19.42       44.24      8.34 o 
  -4   1   8    12259.49    13034.43    149.39 o 
  -3   1   8     3112.90     2986.48     37.40 o 
  -2   1   8      625.33      575.31     14.47 o 
  -1   1   8     2601.71     2730.93     36.15 o 
   0   1   8      630.03      642.17     20.17 o 
   1   1   8     7005.91     6778.94     63.32 o 
   2   1   8       27.21       32.41      6.08 o 
   3   1   8     5832.20     5760.77     54.89 o 
   4   1   8      311.43      294.16     22.28 o 
   5   1   8     1391.06     1293.75     34.45 o 
   6   1   8     3106.55     3095.45     58.69 o 
   7   1   8      229.12      190.51     18.56 o 
   8   1   8      959.70      912.26     33.45 o 
   9   1   8        0.32      -10.65     10.65 o 
  10   1   8     1327.07     1335.89     42.23 o 
  11   1   8      130.98      143.91     19.57 o 
  12   1   8      495.16      471.00     31.05 o 
 -19   2   8     3309.49     3483.43     73.83 o 
 -18   2   8      111.88      102.59     18.27 o 
 -17   2   8     1939.65     2075.71     53.70 o 
 -16   2   8        0.89       -6.10     12.08 o 
 -15   2   8     4564.90     4648.02     74.40 o 
 -14   2   8     2144.87     2023.26     43.88 o 
 -13   2   8     4555.38     4724.27     70.73 o 
 -12   2   8     1655.41     1662.25     36.69 o 
 -11   2   8     2369.79     2586.67     44.95 o 
 -10   2   8     4894.46     5018.91     67.71 o 
  -9   2   8     1778.98     1853.57     32.07 o 
  -8   2   8     3358.92     3120.57     62.37 o 
  -7   2   8     2308.17     2469.47     39.10 o 
  -6   2   8      397.85      435.96     14.68 o 
  -5   2   8     3158.66     3167.15     51.81 o 
  -4   2   8     7687.96     7589.75     76.51 o 
  -3   2   8     4109.72     4723.20     76.71 o 
  -2   2   8       27.25       60.85      8.34 o 
  -1   2   8    16514.21    17057.51    169.25 o 
   0   2   8    23738.99    23931.66    194.71 o 
   1   2   8     2054.86     1920.30     26.77 o 
   2   2   8     1358.68     1386.22     23.04 o 
   3   2   8     3966.35     3911.67     51.93 o 
   4   2   8     9544.57     8990.55     96.66 o 
   5   2   8     3873.99     3781.73     58.83 o 
   6   2   8       24.45       68.46     20.75 o 
   7   2   8      630.57      588.27     27.84 o 
   8   2   8     7501.73     7702.51    113.20 o 
   9   2   8     1128.42     1097.85     37.41 o 
  10   2   8        4.66       -3.67     11.64 o 
  11   2   8       37.91       62.52     16.35 o 
  12   2   8     2154.19     2290.93     58.22 o 
 -19   3   8      484.77      460.02     30.20 o 
 -18   3   8        0.60        2.33     13.95 o 
 -17   3   8     8050.54     8437.00    125.40 o 
 -16   3   8     8124.97     8242.09    126.10 o 
 -15   3   8      173.84      188.54     18.07 o 
 -14   3   8     1928.97     1810.27     41.40 o 
 -13   3   8     6586.16     6521.19     87.81 o 
 -12   3   8    22524.79    22633.31    212.11 o 
 -11   3   8     4557.11     4411.40     63.16 o 
 -10   3   8     1671.43     1684.18     44.08 o 
  -9   3   8     4368.86     4460.30     59.56 o 
  -8   3   8    20317.38    20007.81    154.49 o 
  -7   3   8    11924.31    11944.16    104.59 o 
  -6   3   8     1002.87     1050.46     18.63 o 
  -5   3   8      225.59      273.95     12.18 o 
  -4   3   8    24907.85    24628.58    212.68 o 
  -3   3   8    19906.32    19272.40    186.36 o 
  -2   3   8       34.49       37.75      5.47 o 
  -1   3   8     8879.83     8802.48     75.35 o 
   0   3   8     2818.71     2885.59     33.49 o 
   1   3   8    46842.56    47403.09    347.43 o 
   2   3   8    11134.34    10553.65     91.74 o 
   3   3   8     7545.29     7632.77     83.85 o 
   4   3   8     5505.37     5392.18     61.12 o 
   5   3   8     7062.77     7372.70     85.20 o 
   6   3   8    20390.09    20703.96    211.86 o 
   7   3   8      733.85      721.38     57.50 o 
   8   3   8     1923.09     1795.05     46.27 o 
   9   3   8      209.00      218.47     20.39 o 
  10   3   8     2977.35     2974.64     63.78 o 
  11   3   8      955.79      946.19     55.66 o 
  12   3   8        1.89       -1.68     14.22 o 
 -19   4   8     2223.06     2304.70     66.32 o 
 -18   4   8     1196.62     1177.56     41.92 o 
 -17   4   8     3693.51     3771.78     72.77 o 
 -16   4   8     4615.78     4632.24     75.27 o 
 -15   4   8     6309.13     6286.99    110.29 o 
 -14   4   8      981.25      989.59     30.35 o 
 -13   4   8    17383.24    17361.50    185.65 o 
 -12   4   8     2423.40     2549.01     42.92 o 
 -11   4   8    17840.87    17583.10    165.87 o 
 -10   4   8      633.98      644.51     18.98 o 
  -9   4   8    55952.16    56227.41    467.12 o 
  -8   4   8    17782.73    17883.81    162.01 o 
  -7   4   8    15746.94    15064.92    141.96 o 
  -6   4   8    55970.14    57251.90    574.75 o 
  -5   4   8    44997.38    44850.29    454.34 o 
  -4   4   8    73911.38    73821.18    731.07 o 
  -3   4   8     1975.56     1900.24     32.07 o 
  -2   4   8    41058.71    40031.10    407.53 o 
  -1   4   8       59.94      100.99      7.45 o 
   0   4   8    39323.40    38659.19    283.34 o 
   1   4   8     7929.72     8083.04     72.59 o 
   2   4   8    10665.53    10388.90    121.99 o 
   3   4   8      212.40      181.36     11.24 o 
   4   4   8    15979.30    16408.03    154.10 o 
   5   4   8     8065.45     8191.53     92.06 o 
   6   4   8      627.67      649.43     23.27 o 
   7   4   8     4531.63     4417.43     67.72 o 
   8   4   8     4887.20     4795.22     82.71 o 
   9   4   8    10614.74    10790.01    146.33 o 
  10   4   8     1216.22     1245.77     40.40 o 
  11   4   8     1849.46     1771.38     48.95 o 
  12   4   8        5.01       -9.95     13.34 o 
 -19   5   8     1707.26     1739.50     61.85 o 
 -18   5   8      441.41      436.03     26.94 o 
 -17   5   8      558.03      558.28     28.86 o 
 -16   5   8     6609.68     6694.38     94.79 o 
 -15   5   8     3339.91     3283.71     79.27 o 
 -14   5   8     1495.37     1433.43     35.86 o 
 -13   5   8     1736.68     1783.67     36.06 o 
 -12   5   8     6473.00     6785.75     91.00 o 
 -11   5   8     8507.62     8742.52     93.67 o 
 -10   5   8    14148.77    13922.02    133.29 o 
  -9   5   8     4437.29     4463.56     53.89 o 
  -8   5   8     5357.64     5521.52     60.53 o 
  -7   5   8     7989.86     8014.51     87.35 o 
  -6   5   8    17928.93    17682.33    170.13 o 
  -5   5   8    18191.26    17757.30    193.88 o 
  -4   5   8    14709.05    15014.64    166.67 o 
  -3   5   8     5454.09     5395.04     64.20 o 
  -2   5   8    13120.55    12965.01    119.22 o 
  -1   5   8     5096.54     4890.98     53.96 o 
   0   5   8     4447.76     4012.71     47.71 o 
   1   5   8     6569.29     6514.74     70.20 o 
   2   5   8      146.18      135.31     10.33 o 
   3   5   8     1193.74     1092.57     22.64 o 
   4   5   8     3042.75     3053.68     41.99 o 
   5   5   8     1288.52     1282.43     26.81 o 
   6   5   8      242.03      228.03     14.68 o 
   7   5   8     1046.89     1003.59     30.15 o 
   8   5   8     2038.33     2085.64     48.80 o 
   9   5   8     1508.52     1547.96     43.23 o 
  10   5   8      383.15      371.15     25.29 o 
  11   5   8      508.10      463.53     35.95 o 
  12   5   8      503.25      461.76     28.69 o 
 -19   6   8     1394.81     1351.46     54.42 o 
 -18   6   8      728.75      627.32     49.08 o 
 -17   6   8     1829.66     1893.77     64.07 o 
 -16   6   8     1393.45     1433.32     51.16 o 
 -15   6   8     4082.66     3961.95     71.27 o 
 -14   6   8       18.50       23.89     11.34 o 
 -13   6   8     3692.97     3619.42     58.70 o 
 -12   6   8       95.22       86.88     11.13 o 
 -11   6   8    11733.52    11854.95    129.67 o 
 -10   6   8        1.06       -3.17      5.98 o 
  -9   6   8    23601.38    23738.18    254.76 o 
  -8   6   8     5561.56     5318.49     90.53 o 
  -7   6   8     9155.35     9143.70    132.65 o 
  -6   6   8    10864.11    10464.65    145.79 o 
  -5   6   8    17564.00    17710.83    225.32 o 
  -4   6   8    32571.46    33188.79    344.23 o 
  -3   6   8      735.82      790.21     27.42 o 
  -2   6   8    20447.06    19792.23    218.65 o 
  -1   6   8      832.83      903.42     25.79 o 
   0   6   8     6699.94     6525.96     88.81 o 
   1   6   8        2.61       18.52      6.14 o 
   2   6   8     4797.28     4560.34     77.67 o 
   3   6   8       74.02       75.71      7.87 o 
   4   6   8    11358.82    11262.52    106.06 o 
   5   6   8     4093.61     4168.66     52.43 o 
   6   6   8     1768.76     1678.69     29.90 o 
   7   6   8      201.70      161.95     13.96 o 
   8   6   8     3343.55     3444.38     64.23 o 
   9   6   8     2059.80     2144.71     62.54 o 
  10   6   8      104.92       81.74     16.70 o 
  11   6   8     1025.21     1021.87     39.20 o 
  12   6   8       83.19      103.02     16.85 o 
 -19   7   8     4569.62     4956.36    131.29 o 
 -18   7   8      423.67      346.66     38.19 o 
 -17   7   8       65.32       45.63     27.76 o 
 -16   7   8     1039.58     1080.43     48.58 o 
 -15   7   8     5075.56     5116.05    106.33 o 
 -14   7   8     9469.60     9590.11    140.81 o 
 -13   7   8      413.67      391.30     16.36 o 
 -12   7   8     1220.48     1174.51     32.72 o 
 -11   7   8    11002.71    11173.21    146.25 o 
 -10   7   8    13862.44    13830.09    207.22 o 
  -9   7   8     9337.36     9376.96    242.93 o 
  -8   7   8     9057.21     8945.87    133.57 o 
  -7   7   8     5135.77     4935.67     84.21 o 
  -6   7   8    35551.09    35998.30    561.26 o 
  -5   7   8    20868.74    21659.17    208.22 o 
  -4   7   8     6476.14     6694.17     85.40 o 
  -3   7   8     4395.96     4373.71     54.28 o 
  -2   7   8     4919.26     4924.63     52.35 o 
  -1   7   8     9968.16     9491.75    104.37 o 
   0   7   8     2615.39     2581.54     69.35 o 
   1   7   8     2375.08     2372.56     54.51 o 
   2   7   8       11.57       -6.51      7.29 o 
   3   7   8    10120.66    10281.91    103.57 o 
   4   7   8    10545.26    10744.98    109.48 o 
   5   7   8     1892.97     1913.17     33.97 o 
   6   7   8      622.47      585.73     20.84 o 
   7   7   8       25.94       15.34      9.51 o 
   8   7   8     4303.75     4446.74     73.37 o 
   9   7   8     1448.12     1525.20     44.29 o 
  10   7   8      102.02       69.59     15.66 o 
  11   7   8       87.12       84.20     21.77 o 
  12   7   8      430.03      359.06     32.05 o 
 -19   8   8     1080.06     1103.53     58.89 o 
 -18   8   8     3158.15     3246.05     86.72 o 
 -17   8   8       86.61       88.66     20.69 o 
 -16   8   8      434.61      414.15     33.32 o 
 -15   8   8       25.40       14.07     15.22 o 
 -14   8   8      255.15      232.02     21.75 o 
 -13   8   8        4.71        7.44     10.03 o 
 -12   8   8      681.06      667.27     28.93 o 
 -11   8   8      163.39      124.97     19.56 o 
 -10   8   8      971.64     1010.45     30.79 o 
  -9   8   8       12.53       12.42      7.72 o 
  -8   8   8     1705.95     1777.68     37.94 o 
  -7   8   8     1956.16     2126.66     40.34 o 
  -6   8   8       52.16       72.90      7.94 o 
  -5   8   8     3380.65     3474.25     47.55 o 
  -4   8   8      907.47     1026.49     22.30 o 
  -3   8   8      904.17      978.82     24.46 o 
  -2   8   8        5.24        8.32      4.50 o 
  -1   8   8      641.35      658.53     17.34 o 
   0   8   8      216.61      204.25     12.35 o 
   1   8   8       16.09       19.71      7.43 o 
   2   8   8     1579.99     1566.06     32.97 o 
   3   8   8      702.67      752.18     25.51 o 
   4   8   8     1240.35     1178.89     30.17 o 
   5   8   8     3142.70     3124.75     54.08 o 
   6   8   8     1131.87     1149.99     24.71 o 
   7   8   8     2880.22     2846.68     46.84 o 
   8   8   8     2195.37     2242.85     59.01 o 
   9   8   8      963.92      953.49     50.09 o 
  10   8   8     3934.58     4153.64    107.93 o 
  11   8   8      161.50      171.70     28.40 o 
  12   8   8     1098.68     1168.25     47.44 o 
 -19   9   8      709.99      660.41     87.53 o 
 -18   9   8      238.63      281.12     30.40 o 
 -17   9   8     1432.25     1435.67     54.40 o 
 -16   9   8     3172.97     3136.80     79.47 o 
 -15   9   8     1339.98     1320.12     44.53 o 
 -14   9   8      204.40      182.73     20.24 o 
 -13   9   8     5443.31     5366.36     81.19 o 
 -12   9   8    11923.72    12078.00    156.05 o 
 -11   9   8     1931.94     1783.47     42.61 o 
 -10   9   8      178.44      150.69     15.21 o 
  -9   9   8     3596.80     3687.53     63.46 o 
  -8   9   8    28800.94    28829.61    306.92 o 
  -7   9   8    32578.79    32432.40    339.01 o 
  -6   9   8      308.01      374.01     14.70 o 
  -5   9   8     5791.63     6518.23     75.27 o 
  -4   9   8    16686.83    16577.14    163.82 o 
  -3   9   8    34313.92    34050.78    321.75 o 
  -2   9   8     7790.07     7638.06     79.75 o 
  -1   9   8       65.06       67.65      9.62 o 
   0   9   8     5579.36     5673.91    126.61 o 
   1   9   8     7625.57     7434.26     88.36 o 
   2   9   8     1216.72     1235.77     28.72 o 
   3   9   8        7.89        3.46      7.50 o 
   4   9   8      864.58      828.03     25.47 o 
   5   9   8     2004.43     2057.81     58.10 o 
   6   9   8     2725.90     2707.13     51.37 o 
   7   9   8      290.17      317.66     19.55 o 
   8   9   8        8.67        8.66     11.62 o 
   9   9   8     3098.65     3334.40    157.43 o 
  10   9   8     5805.80     6114.97    272.64 o 
  11   9   8       16.58       10.19     18.32 o 
 -18  10   8       42.14       14.44     17.85 o 
 -17  10   8      995.17      993.92     64.87 o 
 -16  10   8      705.18      647.46     37.22 o 
 -15  10   8       48.71       21.27     13.99 o 
 -14  10   8      411.26      324.14     21.97 o 
 -13  10   8        5.18       -1.40     10.34 o 
 -12  10   8     1308.49     1343.67     38.38 o 
 -11  10   8       12.72       31.07     10.01 o 
 -10  10   8      146.97      119.80     12.96 o 
  -9  10   8      122.71      140.79     13.81 o 
  -8  10   8     1085.33      997.70     34.00 o 
  -7  10   8     1181.78     1079.36     28.68 o 
  -6  10   8     5293.88     5394.23     65.38 o 
  -5  10   8      139.55      164.77     10.49 o 
  -4  10   8      920.98     1086.60     22.18 o 
  -3  10   8      210.70      175.33     10.49 o 
  -2  10   8      816.67      745.84     19.34 o 
  -1  10   8      381.43      374.23     14.20 o 
   0  10   8     1891.52     1835.94     36.15 o 
   1  10   8     4135.94     3985.38     62.23 o 
   2  10   8      431.82      420.21     20.16 o 
   3  10   8     2151.55     2106.25     58.32 o 
   4  10   8      110.60       89.60     12.56 o 
   5  10   8      290.67      266.49     19.37 o 
   6  10   8     3205.86     3073.76     61.20 o 
   7  10   8       94.24       57.12     13.94 o 
   8  10   8        4.15       -4.76     13.59 o 
   9  10   8     1125.35     1112.34     51.98 o 
  10  10   8     1382.54     1466.78    100.22 o 
  11  10   8       10.57      -10.03     33.55 o 
 -18  11   8      757.22      661.19     61.73 o 
 -17  11   8     5555.92     5513.40    108.21 o 
 -16  11   8     4876.14     4843.33    102.42 o 
 -15  11   8       41.40       29.84     14.93 o 
 -14  11   8     1147.83     1161.18     37.83 o 
 -13  11   8        6.42        4.45     11.99 o 
 -12  11   8    13981.01    13871.67    197.72 o 
 -11  11   8     5063.47     4919.95     87.81 o 
 -10  11   8     3657.00     3509.68     60.93 o 
  -9  11   8       14.24       12.89      7.11 o 
  -8  11   8    43366.56    42551.91    445.09 o 
  -7  11   8    23707.72    23112.13    301.88 o 
  -6  11   8     1108.75     1178.68     31.64 o 
  -5  11   8    12376.38    11905.97    239.32 o 
  -4  11   8    15673.42    15802.75    215.15 o 
  -3  11   8    40276.94    38929.77    565.99 o 
  -2  11   8     1112.66     1029.23     42.35 o 
  -1  11   8    10606.26    10483.68    182.77 o 
   0  11   8      341.84      324.44     23.74 o 
   1  11   8    17381.46    17564.14    240.35 o 
   2  11   8     1289.77     1266.50     46.29 o 
   3  11   8     4866.74     4829.94     84.25 o 
   4  11   8       77.84       76.13     20.94 o 
   5  11   8     2628.27     2643.86     51.10 o 
   6  11   8     5634.13     5624.60     87.50 o 
   7  11   8      477.16      484.40     31.98 o 
   8  11   8     2005.14     2115.17     58.61 o 
   9  11   8      397.63      445.82     48.29 o 
  10  11   8     5739.36     5160.08    220.47 o 
  11  11   8      256.44      176.35     55.67 o 
 -18  12   8     2017.68     2200.89    133.30 o 
 -17  12   8     1016.73      932.23    103.31 o 
 -16  12   8      463.64      455.01     52.84 o 
 -15  12   8     2711.89     2726.31    152.78 o 
 -14  12   8      123.30      114.21     15.66 o 
 -13  12   8     4179.60     4103.10    123.52 o 
 -12  12   8     1224.36     1107.85     44.70 o 
 -11  12   8     3039.17     2958.69     52.40 o 
 -10  12   8     1264.13     1260.90     46.22 o 
  -9  12   8     1962.36     2014.66     56.39 o 
  -8  12   8       95.44      102.24     16.57 o 
  -7  12   8     8930.10     9050.46    141.48 o 
  -6  12   8     6435.37     6550.49    134.70 o 
  -5  12   8      706.82      696.87     25.89 o 
  -4  12   8     1355.07     1350.97     70.73 o 
  -3  12   8     1540.83     1548.84     51.67 o 
  -2  12   8     6009.35     5813.99    117.37 o 
  -1  12   8      536.04      502.25     30.28 o 
   0  12   8     2908.88     2731.38     62.87 o 
   1  12   8      216.13      199.25     21.12 o 
   2  12   8    23476.81    23453.75    311.27 o 
   3  12   8     2344.95     2330.33     87.95 o 
   4  12   8     1939.35     1845.31     56.73 o 
   5  12   8        0.52      -16.79     18.41 o 
   6  12   8     4851.56     4821.57     88.73 o 
   7  12   8     8844.54     8753.77    134.07 o 
   8  12   8      847.67      864.76     42.37 o 
   9  12   8        0.29       -4.11     20.24 o 
  10  12   8     1882.47     1924.07     72.77 o 
  11  12   8     3758.33     3628.78    185.97 o 
 -16  13   8     2300.17     2200.30    143.11 o 
 -15  13   8       39.01       37.20     26.25 o 
 -14  13   8     1515.09     1547.26     79.82 o 
 -13  13   8      331.51      334.17     39.98 o 
 -12  13   8     8402.72     8477.58    152.51 o 
 -11  13   8     1016.28      954.49     43.10 o 
 -10  13   8     5598.51     5575.33    108.74 o 
  -9  13   8      966.66      996.90     39.65 o 
  -8  13   8     3775.58     3818.81     70.99 o 
  -7  13   8     2972.98     2820.93     57.63 o 
  -6  13   8     2270.95     2146.70     47.80 o 
  -5  13   8     4222.68     4297.15     61.62 o 
  -4  13   8     8387.76     8363.80     99.02 o 
  -3  13   8    12042.83    12151.42    148.56 o 
  -2  13   8     3404.17     3356.69    105.67 o 
  -1  13   8     9476.36     9516.91    170.79 o 
   0  13   8       75.15       61.91     14.23 o 
   1  13   8     9871.13     9884.69    153.84 o 
   2  13   8      732.34      781.40     35.82 o 
   3  13   8     3795.66     3783.04     83.30 o 
   4  13   8     2492.44     2537.36     71.14 o 
   5  13   8     2017.06     2033.56     62.66 o 
   6  13   8     3853.35     3891.51     78.68 o 
   7  13   8      670.91      707.11     38.49 o 
   8  13   8     1119.52     1090.81     44.30 o 
   9  13   8      476.98      499.82     37.35 o 
  10  13   8     2130.02     1964.61     74.03 o 
 -17  14   8      727.43      539.33     87.89 o 
 -16  14   8     1290.27     1323.45    115.06 o 
 -15  14   8     1041.92     1172.04     66.93 o 
 -14  14   8     4305.63     4367.18    128.07 o 
 -13  14   8     8150.37     8060.01    152.11 o 
 -12  14   8      183.62      215.13     27.44 o 
 -11  14   8    11841.15    11401.23    184.70 o 
 -10  14   8      613.06      639.52     36.64 o 
  -9  14   8     3014.40     2996.95     63.20 o 
  -8  14   8     1739.74     1852.29     46.75 o 
  -7  14   8     1633.92     1690.58     43.38 o 
  -6  14   8     4624.89     4762.72     79.34 o 
  -5  14   8     1165.06     1192.08     28.43 o 
  -4  14   8      979.50     1067.85     26.97 o 
  -3  14   8    17663.77    17716.80    204.28 o 
  -2  14   8    29509.77    29370.64    453.15 o 
  -1  14   8      187.12      258.88     29.77 o 
   0  14   8     7115.08     7193.59    121.13 o 
   1  14   8      164.51      208.29     22.38 o 
   2  14   8    19557.15    19073.06    331.64 o 
   3  14   8    18671.21    18358.16    259.00 o 
   4  14   8        1.81      -12.31     12.31 o 
   5  14   8     1991.28     2100.91     83.09 o 
   6  14   8     4050.68     4203.02     82.65 o 
   7  14   8    12775.94    12902.88    178.54 o 
   8  14   8     1064.72     1098.13     39.80 o 
   9  14   8      293.45      288.15     29.79 o 
  10  14   8      341.79      334.45     37.11 o 
 -17  15   8     1434.75     1471.91    125.77 o 
 -16  15   8      408.30      261.75     64.95 o 
 -15  15   8      789.38      713.08     60.64 o 
 -14  15   8      145.23      109.02     28.91 o 
 -13  15   8     7227.66     7186.88    141.93 o 
 -12  15   8      382.62      332.99     35.16 o 
 -11  15   8     1854.95     1876.88     61.27 o 
 -10  15   8      793.00      802.62     38.70 o 
  -9  15   8     2673.12     2751.45     60.88 o 
  -8  15   8     1971.60     1974.87     49.39 o 
  -7  15   8     1695.13     1707.20     44.45 o 
  -6  15   8     1177.25     1129.18     35.23 o 
  -5  15   8      971.06      965.63     36.06 o 
  -4  15   8      677.15      709.43     21.58 o 
  -3  15   8     3226.45     3265.97     55.73 o 
  -2  15   8     3746.57     4004.88     71.93 o 
  -1  15   8       19.76       25.23     11.23 o 
   0  15   8     3277.29     3367.61     74.04 o 
   1  15   8      319.72      343.27     26.55 o 
   2  15   8     7643.32     7566.69    130.63 o 
   3  15   8     2447.60     2544.27     67.47 o 
   4  15   8      795.25      723.38     38.19 o 
   5  15   8      522.88      491.11     36.07 o 
   6  15   8      977.46     1012.58     39.83 o 
   7  15   8     1429.03     1488.19     49.53 o 
   8  15   8       29.92       42.96     15.58 o 
   9  15   8      526.62      499.57     33.03 o 
  10  15   8      580.77      573.77     47.11 o 
 -17  16   8      135.86      120.02     55.65 o 
 -16  16   8     1945.18     1948.02     91.89 o 
 -15  16   8       63.84       36.11     24.51 o 
 -14  16   8      475.63      514.62     41.22 o 
 -13  16   8      984.23      992.60     48.35 o 
 -12  16   8      930.65      875.82     43.91 o 
 -11  16   8      239.65      251.39     39.47 o 
 -10  16   8        0.77        3.12     10.74 o 
  -9  16   8      794.84      750.69     31.76 o 
  -8  16   8        0.36        4.31     12.64 o 
  -7  16   8      592.43      601.77     34.79 o 
  -6  16   8     1003.45     1011.42     33.70 o 
  -5  16   8     1802.78     1867.25     75.64 o 
  -4  16   8     4337.13     4347.43     61.38 o 
  -3  16   8       19.16       13.18      6.77 o 
  -2  16   8       14.64       22.23      8.21 o 
  -1  16   8     4497.46     4281.90    126.84 o 
   0  16   8     7480.88     7411.83    125.97 o 
   1  16   8     3007.30     3202.89    152.65 o 
   2  16   8      687.59      656.87     34.73 o 
   3  16   8       13.29       21.01     14.08 o 
   4  16   8      538.12      508.99     35.61 o 
   5  16   8     5813.73     5819.85    118.01 o 
   6  16   8     2132.54     2020.25     55.64 o 
   7  16   8       59.19       59.84     15.24 o 
   8  16   8      552.79      537.85     33.04 o 
   9  16   8     1687.51     1640.49     50.95 o 
  10  16   8     3637.23     3895.50    128.90 o 
 -16  17   8       86.78       45.23     49.90 o 
 -15  17   8      377.49      344.40     45.71 o 
 -14  17   8     6251.26     6279.43    135.67 o 
 -13  17   8     2455.28     2411.04     76.04 o 
 -12  17   8       64.98       28.13     16.79 o 
 -11  17   8        0.24       14.33     14.00 o 
 -10  17   8     4996.35     5035.75    138.18 o 
  -9  17   8     3520.16     3477.21     71.68 o 
  -8  17   8      392.69      410.23     26.46 o 
  -7  17   8      125.70      168.16     38.39 o 
  -6  17   8     2981.65     2923.45     72.88 o 
  -5  17   8     1634.06     1691.49     44.04 o 
  -4  17   8      219.26      226.66     13.18 o 
  -3  17   8     1095.53     1064.86     25.39 o 
  -2  17   8     3582.28     3390.61     73.40 o 
  -1  17   8     6135.39     6470.67    114.15 o 
   0  17   8     1479.71     1496.27     47.92 o 
   1  17   8      971.36      935.12     38.79 o 
   2  17   8      900.83      876.57     40.22 o 
   3  17   8     9439.54     9173.65    155.53 o 
   4  17   8      622.44      581.88     38.43 o 
   5  17   8      110.04       83.63     20.04 o 
   6  17   8       87.41       96.09     17.22 o 
   7  17   8     2935.00     2991.57     64.26 o 
   8  17   8     1357.32     1242.92     43.77 o 
   9  17   8        7.52       -2.86     14.78 o 
  10  17   8      115.74      145.21     46.13 o 
 -16  18   8     2349.19     2327.17    100.33 o 
 -15  18   8      961.91     1124.50    152.38 o 
 -14  18   8     1383.66     1443.28     62.89 o 
 -13  18   8     3437.03     3541.67     94.52 o 
 -12  18   8       14.25      -13.77     14.39 o 
 -11  18   8     3279.03     3178.31     83.59 o 
 -10  18   8      559.71      573.48     39.03 o 
  -9  18   8      973.22      939.36     41.25 o 
  -8  18   8      732.88      730.22     34.80 o 
  -7  18   8       11.21       18.62     10.98 o 
  -6  18   8      759.14      806.15     31.60 o 
  -5  18   8     1737.81     1743.73     71.07 o 
  -4  18   8     1765.90     1758.26    114.64 o 
  -3  18   8       14.38        7.05      9.36 o 
  -2  18   8      179.90      156.87     12.48 o 
  -1  18   8      349.63      364.27     31.79 o 
   0  18   8     8567.01     8515.07    141.69 o 
   1  18   8     3311.27     3240.28     76.06 o 
   2  18   8      510.75      450.61     32.25 o 
   3  18   8     1650.62     1636.95     55.46 o 
   4  18   8     2047.52     2058.94     73.73 o 
   5  18   8     6638.46     6523.60    119.98 o 
   6  18   8      407.33      353.69     24.73 o 
   7  18   8      743.09      671.87     48.93 o 
   8  18   8       21.97       42.40     17.24 o 
   9  18   8     3437.77     3527.14     85.06 o 
 -16  19   8      132.24      177.05     49.62 o 
 -15  19   8     5552.06     5774.41    134.78 o 
 -14  19   8    11812.96    11468.96    204.59 o 
 -13  19   8     1036.14     1090.18     53.20 o 
 -12  19   8     2502.27     2445.67    106.51 o 
 -11  19   8     1127.38     1136.54     57.05 o 
 -10  19   8    20083.93    20402.28    292.26 o 
  -9  19   8     4479.92     4400.13     84.80 o 
  -8  19   8      603.45      568.83     31.74 o 
  -7  19   8        4.57       -9.10      9.10 o 
  -6  19   8    13781.16    14023.75    182.16 o 
  -5  19   8    15351.78    15699.44    198.26 o 
  -4  19   8      469.41      456.94     26.95 o 
  -3  19   8     1278.22     1245.94     43.56 o 
  -2  19   8     3094.54     3199.24     78.54 o 
  -1  19   8    26948.08    27238.93    264.56 o 
   0  19   8     2417.46     2399.99     65.26 o 
   1  19   8     4628.29     4637.96     78.39 o 
   2  19   8      128.80       90.74     15.03 o 
   3  19   8    17736.50    17195.41    214.74 o 
   4  19   8     7872.85     7769.45    121.44 o 
   5  19   8      378.36      382.83     24.85 o 
   6  19   8      694.15      698.85     32.96 o 
   7  19   8     6295.27     6387.42    101.65 o 
   8  19   8     6130.38     6235.08    103.35 o 
   9  19   8      109.57      136.74     27.98 o 
 -15  20   8       12.71        8.97     21.06 o 
 -14  20   8        1.15       12.60     19.72 o 
 -13  20   8       51.99       66.92     22.24 o 
 -12  20   8       35.68       24.07     21.04 o 
 -11  20   8      370.44      364.83     33.55 o 
 -10  20   8       13.44        5.94     15.94 o 
  -9  20   8       93.14      102.70     18.07 o 
  -8  20   8       22.73       30.24     13.07 o 
  -7  20   8       66.16       45.83     13.31 o 
  -6  20   8        2.04        3.71     12.97 o 
  -5  20   8      207.44      156.86     18.30 o 
  -4  20   8       43.28       10.42     11.30 o 
  -3  20   8      167.75      151.43     19.53 o 
  -2  20   8       49.19       33.56     13.77 o 
  -1  20   8      305.63      345.48     42.76 o 
   0  20   8       21.48       24.42     10.23 o 
   1  20   8      477.91      515.24     25.94 o 
   2  20   8      194.99      182.58     18.03 o 
   3  20   8       26.03       53.68     16.89 o 
   4  20   8       91.59       74.74     17.61 o 
   5  20   8      929.59      964.83     35.16 o 
   6  20   8      296.06      263.16     22.54 o 
   7  20   8       68.37       57.92     15.99 o 
   8  20   8      289.29      324.85     31.74 o 
 -15  21   8     4194.82     4428.68    302.84 o 
 -14  21   8    10593.61    10567.31    196.37 o 
 -13  21   8     2014.47     2001.16     72.49 o 
 -12  21   8      142.91      116.78     23.98 o 
 -11  21   8     2968.13     2943.71    101.88 o 
 -10  21   8    12911.00    12715.09    204.88 o 
  -9  21   8     2265.64     2196.02     65.81 o 
  -8  21   8     2250.50     2172.59     56.47 o 
  -7  21   8      145.26      124.17     17.77 o 
  -6  21   8    12903.47    12643.73    171.08 o 
  -5  21   8    13740.59    13809.59    180.94 o 
  -4  21   8      826.39      768.13     38.39 o 
  -3  21   8     1680.72     1669.57     60.24 o 
  -2  21   8      912.12      967.81     40.39 o 
  -1  21   8    15186.44    15366.43    223.35 o 
   0  21   8     6367.69     6171.74    116.17 o 
   1  21   8     1302.21     1290.38     35.78 o 
   2  21   8      189.35      204.66     22.53 o 
   3  21   8    11192.65    11019.19    152.28 o 
   4  21   8     5887.62     5947.09    102.08 o 
   5  21   8      283.40      317.30     23.57 o 
   6  21   8      402.76      385.74     26.16 o 
   7  21   8     3551.95     3648.55     73.35 o 
   8  21   8     6557.94     6589.05    234.82 o 
 -14  22   8       18.40       35.25     28.02 o 
 -13  22   8      532.92      549.57     74.79 o 
 -12  22   8        2.77       -3.76     16.41 o 
 -11  22   8     1048.09     1081.04     50.97 o 
 -10  22   8      132.79      134.25     23.54 o 
  -9  22   8      596.03      583.99     39.14 o 
  -8  22   8       40.34       64.06     15.72 o 
  -7  22   8     1444.52     1325.61     43.24 o 
  -6  22   8      240.13      273.51     23.27 o 
  -5  22   8       34.04       20.11     13.68 o 
  -4  22   8     1126.60     1132.13     55.82 o 
  -3  22   8      427.54      441.27     30.75 o 
  -2  22   8      290.09      296.98     26.11 o 
  -1  22   8      702.72      680.19     35.23 o 
   0  22   8     2136.16     2077.92     60.27 o 
   1  22   8      970.29      938.15     29.26 o 
   2  22   8      107.33       97.22     14.34 o 
   3  22   8        0.60       28.58     17.54 o 
   4  22   8      492.60      470.67     36.10 o 
   5  22   8      698.19      677.96     32.67 o 
   6  22   8        9.64      -10.97     10.97 o 
   7  22   8      542.11      481.08     39.84 o 
 -14  23   8     1301.82     1283.51     76.33 o 
 -13  23   8     1454.35     1383.01     61.57 o 
 -12  23   8      560.55      582.78     44.22 o 
 -11  23   8      859.82      808.21     55.18 o 
 -10  23   8     6044.50     6007.68    130.56 o 
  -9  23   8     2766.21     2595.86     73.30 o 
  -8  23   8      421.43      434.02     30.06 o 
  -7  23   8      323.23      321.25     25.90 o 
  -6  23   8     2962.46     3027.93     66.77 o 
  -5  23   8     4449.42     4473.63     88.00 o 
  -4  23   8      946.34      927.66     39.74 o 
  -3  23   8      144.14      130.49     19.35 o 
  -2  23   8      557.05      550.33     33.26 o 
  -1  23   8     2850.51     2877.91     71.70 o 
   0  23   8     1965.32     2035.63    111.68 o 
   1  23   8      879.23      909.62     41.77 o 
   2  23   8     1165.71     1159.06     33.14 o 
   3  23   8     1611.36     1628.67     54.35 o 
   4  23   8     1101.05     1104.30     42.10 o 
   5  23   8       20.45       -1.64     13.59 o 
   6  23   8     1104.48     1191.02     39.58 o 
   7  23   8     2292.95     2330.27     76.32 o 
 -13  24   8      404.99      379.06     48.78 o 
 -12  24   8      311.83      256.70     32.37 o 
 -11  24   8       12.72       16.64     17.89 o 
 -10  24   8      155.22      172.58     25.37 o 
  -9  24   8      328.97      324.76     31.20 o 
  -8  24   8       10.02       20.77     14.89 o 
  -7  24   8       90.09       88.04     16.93 o 
  -6  24   8     1021.33     1006.63     38.30 o 
  -5  24   8       76.73       64.77     14.98 o 
  -4  24   8      503.15      547.33     53.39 o 
  -3  24   8        7.07       -2.17     11.94 o 
  -2  24   8      384.15      402.01     29.54 o 
  -1  24   8      845.68      870.90     40.23 o 
   0  24   8      351.71      406.91     34.82 o 
   1  24   8       39.93       29.56     16.21 o 
   2  24   8      608.68      699.85     40.47 o 
   3  24   8      117.77      121.56     15.71 o 
   4  24   8       69.56       33.39     12.61 o 
   5  24   8      977.20      893.82     40.95 o 
   6  24   8      388.44      382.21     35.77 o 
 -12  25   8      888.58      687.57     59.95 o 
 -11  25   8      143.79      124.11     25.69 o 
 -10  25   8      147.43       83.92     20.38 o 
  -9  25   8     1473.39     1519.35     56.81 o 
  -8  25   8      991.51      979.03     43.92 o 
  -7  25   8        7.69        8.63     13.76 o 
  -6  25   8      144.63      122.40     18.58 o 
  -5  25   8      324.94      294.31     27.46 o 
  -4  25   8      483.41      490.12     32.96 o 
  -3  25   8      884.59      900.04     40.65 o 
  -2  25   8      758.78      739.80     37.11 o 
  -1  25   8      375.09      339.88     28.81 o 
   0  25   8        5.66       -1.76     13.99 o 
   1  25   8     1637.28     1666.03     56.83 o 
   2  25   8     3225.85     3108.50     80.71 o 
   3  25   8      208.00      215.12     22.01 o 
   4  25   8      518.51      480.27     24.12 o 
   5  25   8        9.04      -10.72     12.76 o 
 -12  26   8      556.28      670.93     79.80 o 
 -11  26   8     3875.95     3934.47    126.44 o 
 -10  26   8       91.70       97.49     27.78 o 
  -9  26   8     5024.68     5062.19    161.90 o 
  -8  26   8      405.20      393.75     33.43 o 
  -7  26   8     8049.70     8212.74    144.40 o 
  -6  26   8     7503.08     7323.87    139.55 o 
  -5  26   8     2036.38     2111.76     61.34 o 
  -4  26   8     6078.62     6160.05    192.82 o 
  -3  26   8     2041.12     2100.87     60.80 o 
  -2  26   8    10268.52    10787.80    173.16 o 
  -1  26   8     2037.80     1876.64     65.98 o 
   0  26   8     1847.86     1931.74     59.79 o 
   1  26   8      146.30      123.43     22.63 o 
   2  26   8     6946.00     6965.17    137.79 o 
   3  26   8     3904.49     4050.31     79.58 o 
   4  26   8      355.72      330.93     32.12 o 
 -11  27   8        1.63      -17.30     23.92 o 
 -10  27   8     4470.35     4278.54    224.60 o 
  -9  27   8      491.32      434.74     35.53 o 
  -8  27   8     1925.44     1843.62     60.92 o 
  -7  27   8     1665.75     1746.97     57.86 o 
  -6  27   8     2282.13     2111.56     62.88 o 
  -5  27   8     3846.08     3868.53     86.90 o 
  -4  27   8     1877.26     1775.06     55.78 o 
  -3  27   8     3909.51     4199.89     90.54 o 
  -2  27   8     1614.51     1562.08     52.26 o 
  -1  27   8     5012.14     5095.24    106.61 o 
   0  27   8       35.65       23.69     17.66 o 
   1  27   8     1347.10     1347.05     91.67 o 
   2  27   8        4.95       13.96     14.06 o 
   3  27   8     2537.55     2649.31     73.77 o 
   4  27   8      686.27      763.84     74.78 o 
 -10  28   8      355.33      247.83     51.55 o 
  -9  28   8      843.95      844.32     58.68 o 
  -8  28   8       47.46       18.61     19.79 o 
  -7  28   8     2060.60     2207.80     67.81 o 
  -6  28   8     2158.04     2246.21     70.20 o 
  -5  28   8        0.27      -14.10     14.10 o 
  -4  28   8      187.45      149.78     21.90 o 
  -3  28   8      302.33      326.01     27.43 o 
  -2  28   8     2365.16     2477.68     79.36 o 
  -1  28   8      675.66      667.23     36.56 o 
   0  28   8      307.76      266.80     26.51 o 
   1  28   8       35.99       52.58     25.38 o 
   2  28   8     1936.79     1837.90     59.42 o 
  -8  29   8     3361.89     3546.72    114.66 o 
  -7  29   8     4183.07     4387.22    105.05 o 
  -6  29   8      309.91      262.81     28.39 o 
  -5  29   8      726.88      677.84     35.28 o 
  -4  29   8     2308.10     2435.20     71.71 o 
  -3  29   8     2569.22     2617.97     93.02 o 
  -2  29   8      230.91      215.90     22.29 o 
  -1  29   8     2298.42     2370.75     74.07 o 
   0  29   8      171.48      138.00     20.91 o 
   1  29   8     4786.94     4833.00    100.21 o 
  -6  30   8      110.23       61.21     32.59 o 
  -5  30   8      552.64      521.09     49.97 o 
  -4  30   8       68.33      113.36     40.24 o 
  -3  30   8      471.16      462.88     47.84 o 
  -2  30   8      342.89      382.80     44.53 o 
  -1  30   8       22.06       20.94     22.50 o 
 -20   1   9      267.16      243.08     24.12 o 
 -19   1   9     2084.15     2278.18     58.51 o 
 -18   1   9     3827.82     4056.02     79.58 o 
 -17   1   9     1564.42     1587.06     47.50 o 
 -16   1   9     1721.60     1656.55     45.92 o 
 -15   1   9     3573.37     3657.36     83.06 o 
 -14   1   9     4305.04     4302.30     74.22 o 
 -13   1   9     4009.09     3977.45     68.50 o 
 -12   1   9     2455.70     2476.72     49.78 o 
 -11   1   9    16282.58    16499.79    173.67 o 
 -10   1   9    26766.58    26499.97    291.21 o 
  -9   1   9     1479.85     1616.20     33.04 o 
  -8   1   9     5064.23     5048.69     66.39 o 
  -7   1   9     7005.49     6808.42     81.31 o 
  -6   1   9    16746.37    16310.79    149.80 o 
  -5   1   9     2286.35     2202.28     35.83 o 
  -4   1   9     2276.18     2516.08     49.00 o 
  -3   1   9     2845.47     2563.39     34.97 o 
  -2   1   9     4668.59     4437.54     55.44 o 
  -1   1   9      875.11      850.28     19.41 o 
   0   1   9      386.87      342.67     13.66 o 
   1   1   9    11499.92    11511.85     99.01 o 
   2   1   9    10831.25    11084.42     97.98 o 
   3   1   9        0.15       24.71     19.11 o 
   4   1   9       60.24       59.40     28.38 o 
   5   1   9     1869.47     1851.47     50.55 o 
   6   1   9    13544.87    13768.53    171.89 o 
   7   1   9      656.02      633.92     30.38 o 
   8   1   9     1814.41     1719.64     46.51 o 
   9   1   9      193.15      175.92     19.59 o 
  10   1   9     2778.76     2902.67     64.66 o 
  11   1   9      747.82      692.42     34.98 o 
  12   1   9      629.34      569.00     39.86 o 
 -20   2   9      815.86      810.10     37.49 o 
 -19   2   9        2.62       -0.55     14.23 o 
 -18   2   9     1684.91     1821.75     51.49 o 
 -17   2   9       55.67       34.47     18.50 o 
 -16   2   9     1831.48     1865.52     48.71 o 
 -15   2   9      514.19      503.51     28.06 o 
 -14   2   9     1461.40     1514.99     62.52 o 
 -13   2   9      104.47      104.41     14.40 o 
 -12   2   9    13417.07    13053.06    159.33 o 
 -11   2   9     5530.13     5712.60     75.92 o 
 -10   2   9     5372.59     5276.13     79.57 o 
  -9   2   9     8415.83     8198.92     88.26 o 
  -8   2   9      664.65      563.07     16.88 o 
  -7   2   9    20465.56    20054.84    199.34 o 
  -6   2   9     3032.88     3233.19     46.94 o 
  -5   2   9     4362.50     3961.66     48.17 o 
  -4   2   9       70.66       97.68     16.89 o 
  -3   2   9     7477.00     6902.16     80.08 o 
  -2   2   9    11169.03    11024.27    117.67 o 
  -1   2   9     4267.77     4373.62     49.23 o 
   0   2   9     1164.58     1119.22     21.91 o 
   1   2   9     1082.53      978.24     30.50 o 
   2   2   9    14042.12    14265.17    137.91 o 
   3   2   9     1191.74     1228.00     27.61 o 
   4   2   9       34.42       12.10      9.05 o 
   5   2   9       34.56       36.73     10.94 o 
   6   2   9     8570.30     8521.61    118.59 o 
   7   2   9      904.41      824.85     32.31 o 
   8   2   9     1771.94     1746.16     47.03 o 
   9   2   9        1.71       10.80     12.01 o 
  10   2   9     2761.98     2844.80     63.52 o 
  11   2   9     2554.17     2462.10     60.21 o 
 -19   3   9     6834.35     7019.38    112.67 o 
 -18   3   9      610.22      580.27     32.34 o 
 -17   3   9      619.25      596.30     32.60 o 
 -16   3   9      816.70      780.99     32.90 o 
 -15   3   9     9743.12     9738.56    142.31 o 
 -14   3   9     8144.02     8217.60    115.23 o 
 -13   3   9        2.02       -9.65      9.65 o 
 -12   3   9       30.31       23.99     13.63 o 
 -11   3   9    24246.45    24016.59    239.87 o 
 -10   3   9    21654.89    21832.30    197.54 o 
  -9   3   9     1685.41     1693.60     27.26 o 
  -8   3   9     2129.96     2211.42     31.63 o 
  -7   3   9    10748.91    10551.05     95.34 o 
  -6   3   9    59806.99    59606.62    454.33 o 
  -5   3   9       71.47      135.25      7.62 o 
  -4   3   9     2354.71     2109.17     28.30 o 
  -3   3   9      466.07      557.73     14.43 o 
  -2   3   9    35987.98    35354.37    276.33 o 
  -1   3   9    11628.83    11546.16     96.48 o 
   0   3   9      974.81      833.95     19.16 o 
   1   3   9      550.19      488.65     15.40 o 
   2   3   9    21144.98    21495.43    196.51 o 
   3   3   9     8438.51     8362.14     84.16 o 
   4   3   9       63.80       87.86     10.99 o 
   5   3   9     3107.86     3203.49     58.93 o 
   6   3   9     2527.84     2639.77     64.45 o 
   7   3   9     6844.71     6820.94    129.53 o 
   8   3   9        0.87       -7.48     11.95 o 
   9   3   9     2995.55     3034.08     64.21 o 
  10   3   9       14.73       41.04     14.13 o 
  11   3   9     1088.58     1102.00     42.61 o 
 -19   4   9      176.33      181.24     21.71 o 
 -18   4   9      374.06      347.77     25.52 o 
 -17   4   9      141.85      130.81     25.32 o 
 -16   4   9     1168.89     1138.22     37.64 o 
 -15   4   9      215.37      213.05     20.37 o 
 -14   4   9      944.74      933.34     38.83 o 
 -13   4   9       23.28       14.55     14.01 o 
 -12   4   9     5417.81     5693.60     77.06 o 
 -11   4   9     6475.27     6327.60     74.20 o 
 -10   4   9     4895.93     4899.59     75.21 o 
  -9   4   9     1698.82     1601.20     28.85 o 
  -8   4   9    31391.64    31449.42    269.34 o 
  -7   4   9    29191.67    29067.55    231.87 o 
  -6   4   9      143.38      235.85     11.49 o 
  -5   4   9     4924.72     4923.50     60.92 o 
  -4   4   9     1587.67     1632.91     25.52 o 
  -3   4   9    12055.68    11670.58    119.34 o 
  -2   4   9    11269.35    10928.85    114.61 o 
  -1   4   9     1742.87     1751.56     24.95 o 
   0   4   9     1587.16     1678.15     26.48 o 
   1   4   9     2568.23     2570.95     32.47 o 
   2   4   9    12219.02    12189.27    111.61 o 
   3   4   9     1887.22     1908.26     31.85 o 
   4   4   9       10.03        8.15      8.00 o 
   5   4   9     5169.33     4974.10     71.94 o 
   6   4   9     9477.57     9362.03    113.48 o 
   7   4   9     1729.29     1762.92     45.00 o 
   8   4   9       21.44        1.40     12.30 o 
   9   4   9       50.12       44.88     14.19 o 
  10   4   9      861.97      980.38     36.84 o 
  11   4   9     1554.95     1594.64     47.00 o 
 -19   5   9     6578.70     7178.94    137.91 o 
 -18   5   9      482.32      509.14     30.39 o 
 -17   5   9     4054.62     4295.05     76.76 o 
 -16   5   9     3607.82     3754.14     69.70 o 
 -15   5   9    27565.02    27976.60    313.07 o 
 -14   5   9     6412.08     6452.91    108.36 o 
 -13   5   9    11243.25    11360.78    146.96 o 
 -12   5   9     3726.20     3919.26     56.85 o 
 -11   5   9    14785.42    15537.76    136.20 o 
 -10   5   9    33737.89    33524.57    289.56 o 
  -9   5   9     6846.17     6874.33     74.06 o 
  -8   5   9    14185.78    14403.33    133.14 o 
  -7   5   9     2012.63     2035.79     32.86 o 
  -6   5   9    70700.88    71255.53    820.84 o 
  -5   5   9       78.19       78.65      6.75 o 
  -4   5   9    24101.64    23617.96    203.42 o 
  -3   5   9       38.96       26.76      5.43 o 
  -2   5   9    52532.30    51217.44    470.33 o 
  -1   5   9    20787.97    20682.47    170.22 o 
   0   5   9    17800.74    17725.10    149.66 o 
   1   5   9    25545.62    25824.03    246.61 o 
   2   5   9     8786.78     9094.75     93.95 o 
   3   5   9    15749.55    16274.13    143.93 o 
   4   5   9       23.50       26.51      7.59 o 
   5   5   9     8879.21     9092.31    101.38 o 
   6   5   9      424.87      429.37     21.63 o 
   7   5   9     6067.66     6072.31     93.33 o 
   8   5   9     1757.20     1760.66     46.89 o 
   9   5   9     1012.52     1138.05     38.07 o 
  10   5   9     1269.93     1196.94     54.43 o 
  11   5   9     1105.22     1072.78     52.63 o 
 -19   6   9     1800.11     2019.59    148.44 o 
 -18   6   9      836.95      857.83     54.04 o 
 -17   6   9     1674.20     1641.21     69.04 o 
 -16   6   9      363.46      323.27     21.84 o 
 -15   6   9     1003.27      946.41     76.53 o 
 -14   6   9     6607.63     6448.27     87.49 o 
 -13   6   9        3.69       16.36     13.70 o 
 -12   6   9       49.39       23.73      7.95 o 
 -11   6   9      161.52      189.48     12.74 o 
 -10   6   9     5564.83     5832.77     72.01 o 
  -9   6   9     6494.87     6790.92    144.20 o 
  -8   6   9     1716.34     1691.71     45.38 o 
  -7   6   9     2132.50     2127.77     49.76 o 
  -6   6   9      964.37      923.36     31.06 o 
  -5   6   9     5578.22     5323.67     98.30 o 
  -4   6   9    11388.31    11138.46    166.98 o 
  -3   6   9      498.03      513.93     19.62 o 
  -2   6   9       22.56       32.54      8.15 o 
  -1   6   9     4304.56     3902.06     74.31 o 
   0   6   9    45050.10    45035.57    416.26 o 
   1   6   9     1909.31     1874.49     39.49 o 
   2   6   9      228.36      234.56     14.57 o 
   3   6   9     2017.65     2095.04     35.40 o 
   4   6   9    10410.33    10492.08    110.16 o 
   5   6   9    10951.01    11227.82    130.16 o 
   6   6   9      302.11      328.66     26.78 o 
   7   6   9      351.74      347.51     20.31 o 
   8   6   9     2117.60     2190.11     49.95 o 
   9   6   9    16662.79    16799.43    206.23 o 
  10   6   9     2311.10     2276.92     53.18 o 
  11   6   9       59.12       16.01     18.11 o 
 -19   7   9      294.99      285.64     37.65 o 
 -18   7   9      520.77      543.86     45.96 o 
 -17   7   9      744.31      696.15     48.70 o 
 -16   7   9     2149.05     2175.17     77.32 o 
 -15   7   9      462.56      409.40     44.84 o 
 -14   7   9     3168.00     2950.99     83.83 o 
 -13   7   9       93.91      129.81     19.14 o 
 -12   7   9     2334.32     2350.61     52.37 o 
 -11   7   9       33.06       49.17     11.92 o 
 -10   7   9       27.40        0.70      8.35 o 
  -9   7   9       21.18        1.21      9.38 o 
  -8   7   9      378.19      455.44     49.01 o 
  -7   7   9        0.62       24.76     30.64 o 
  -6   7   9       25.89       18.07     10.37 o 
  -5   7   9     2658.60     2730.90     56.12 o 
  -4   7   9      622.73      611.97     21.94 o 
  -3   7   9     4010.90     3962.38     63.19 o 
  -2   7   9     4001.82     3902.58     69.36 o 
  -1   7   9     7540.23     7587.38    102.28 o 
   0   7   9     4258.92     4248.21     68.23 o 
   1   7   9      464.97      381.46     30.58 o 
   2   7   9     6545.88     6579.69     84.37 o 
   3   7   9      145.15      119.59      9.51 o 
   4   7   9     1608.76     1706.64     31.49 o 
   5   7   9     1403.68     1401.44     29.88 o 
   6   7   9      481.90      490.62     35.73 o 
   7   7   9        5.36       -3.89      9.28 o 
   8   7   9      840.58      851.51     32.64 o 
   9   7   9      561.02      605.37     29.33 o 
  10   7   9     1965.69     1933.94     62.34 o 
  11   7   9       80.22       23.27     18.35 o 
 -19   8   9        1.34       21.69     22.44 o 
 -18   8   9      169.11      174.49     30.65 o 
 -17   8   9      132.92      111.05     24.87 o 
 -16   8   9      243.67      252.64     31.31 o 
 -15   8   9       99.18       86.45     22.33 o 
 -14   8   9       71.55       22.37     15.54 o 
 -13   8   9       16.10       -2.83     10.74 o 
 -12   8   9      490.67      558.72     27.57 o 
 -11   8   9     3366.69     3443.30     63.36 o 
 -10   8   9      167.61      149.22     15.18 o 
  -9   8   9       67.67       75.80     10.99 o 
  -8   8   9     3693.94     3646.64     72.22 o 
  -7   8   9     6707.66     6350.61     86.78 o 
  -6   8   9      236.31      248.62     15.12 o 
  -5   8   9     2498.17     2616.85     61.55 o 
  -4   8   9    13922.00    14101.23    144.52 o 
  -3   8   9     4086.42     3813.05     51.77 o 
  -2   8   9     2306.47     2346.85     45.77 o 
  -1   8   9     2066.63     2220.94     38.66 o 
   0   8   9     2526.96     2492.37     42.33 o 
   1   8   9    11787.55    12000.89    132.21 o 
   2   8   9     6393.33     6342.99     82.58 o 
   3   8   9      733.60      670.33     23.84 o 
   4   8   9      875.75      855.06     27.48 o 
   5   8   9     3978.44     4068.11     66.00 o 
   6   8   9     1742.27     1845.13     48.89 o 
   7   8   9     1273.09     1259.55     41.54 o 
   8   8   9     2576.01     2624.27     70.66 o 
   9   8   9     4234.99     4291.44    149.73 o 
  10   8   9     1247.09     1219.26     57.48 o 
  11   8   9       32.72       36.23     22.05 o 
 -19   9   9      262.53      217.79     32.94 o 
 -18   9   9       10.95      -18.37     19.69 o 
 -17   9   9     1567.43     1629.00     66.20 o 
 -16   9   9      196.85      199.91     28.88 o 
 -15   9   9     1254.95     1186.12     47.45 o 
 -14   9   9      638.72      542.38     68.92 o 
 -13   9   9      150.21      127.71     16.97 o 
 -12   9   9        7.82        7.54      9.92 o 
 -11   9   9     1282.29     1256.51     35.60 o 
 -10   9   9      620.83      645.71     25.48 o 
  -9   9   9     1603.57     1691.76     43.58 o 
  -8   9   9     1035.23      956.01     27.50 o 
  -7   9   9      716.15      674.62     22.89 o 
  -6   9   9     2436.94     2576.26     45.72 o 
  -5   9   9    10364.73    10541.26    126.20 o 
  -4   9   9     1811.16     1772.25     35.47 o 
  -3   9   9      243.10      204.34     13.66 o 
  -2   9   9      110.02      158.91     11.66 o 
  -1   9   9     4016.74     3803.31     54.35 o 
   0   9   9     8337.83     7936.55    101.35 o 
   1   9   9      169.88      178.30     13.59 o 
   2   9   9      152.39      138.20     12.72 o 
   3   9   9     2712.05     2768.00     48.89 o 
   4   9   9     6989.43     6853.08     90.83 o 
   5   9   9      270.10      265.17     18.64 o 
   6   9   9      589.17      561.61     30.34 o 
   7   9   9      715.90      705.67     34.20 o 
   8   9   9     1133.10     1227.46     45.70 o 
   9   9   9       12.10       -4.91     19.74 o 
  10   9   9      290.54      279.71     58.21 o 
  11   9   9      307.29      342.05     58.58 o 
 -19  10   9     1055.79     1129.44     55.32 o 
 -18  10   9     2854.59     2793.89     86.34 o 
 -17  10   9       85.28       75.47     23.55 o 
 -16  10   9     4411.63     4798.64    160.13 o 
 -15  10   9      662.49      656.18     37.32 o 
 -14  10   9     3834.07     3887.15     80.75 o 
 -13  10   9     2882.57     2898.64     60.70 o 
 -12  10   9     3788.70     3872.84     70.00 o 
 -11  10   9     5223.07     5324.41     97.88 o 
 -10  10   9       45.67       43.80     11.25 o 
  -9  10   9     1028.70     1098.91     30.66 o 
  -8  10   9      164.69      135.37     12.46 o 
  -7  10   9     4953.84     5148.70     73.49 o 
  -6  10   9     1776.84     1824.00     35.98 o 
  -5  10   9    11322.28    11540.58    130.52 o 
  -4  10   9     8743.31     8715.64    107.18 o 
  -3  10   9    20817.37    20735.12    230.01 o 
  -2  10   9     7457.99     7485.52     80.03 o 
  -1  10   9     4302.25     4363.38     59.56 o 
   0  10   9      777.52      805.66     22.59 o 
   1  10   9    14718.09    14289.96    177.74 o 
   2  10   9    17949.66    17411.41    204.50 o 
   3  10   9      400.20      314.44     20.25 o 
   4  10   9      571.47      534.53     25.86 o 
   5  10   9     2403.68     2436.33     53.69 o 
   6  10   9    13937.10    14126.39    181.81 o 
   7  10   9      967.35     1006.73     36.50 o 
   8  10   9       77.37       71.52     15.68 o 
   9  10   9      280.29      263.32     28.31 o 
  10  10   9     2658.61     2826.54    139.17 o 
  11  10   9     2856.02     2796.25    141.22 o 
 -18  11   9      373.45      413.43     70.10 o 
 -17  11   9     2219.20     2113.08    107.21 o 
 -16  11   9     6332.44     6402.08    137.77 o 
 -15  11   9     2071.96     2038.59     58.72 o 
 -14  11   9     2182.45     2249.90     60.71 o 
 -13  11   9     5637.79     5605.86    103.13 o 
 -12  11   9     1306.51     1430.09     48.28 o 
 -11  11   9      140.33      133.64     16.12 o 
 -10  11   9     2057.49     2060.37     71.97 o 
  -9  11   9     2722.73     2892.08     58.07 o 
  -8  11   9      682.62      649.04     37.81 o 
  -7  11   9      737.08      679.61     40.54 o 
  -6  11   9      739.53      685.27     27.96 o 
  -5  11   9     4950.57     4890.46    115.63 o 
  -4  11   9    14661.78    14142.65    236.56 o 
  -3  11   9     5249.06     5303.61    113.20 o 
  -2  11   9      288.14      289.40     26.81 o 
  -1  11   9     3913.35     3846.90     58.22 o 
   0  11   9     3154.00     3171.92     52.65 o 
   1  11   9     2504.83     2473.49     46.00 o 
   2  11   9      147.82      116.91     12.52 o 
   3  11   9     2251.53     2172.46     45.32 o 
   4  11   9      632.11      720.91     26.62 o 
   5  11   9      474.07      517.82     25.31 o 
   6  11   9      145.85      204.37     18.43 o 
   7  11   9      182.51      148.89     21.38 o 
   8  11   9     1553.98     1577.33     76.16 o 
   9  11   9     2031.83     2283.67    129.10 o 
  10  11   9       41.33       30.80     39.68 o 
 -18  12   9     3785.56     3718.12    174.33 o 
 -16  12   9     9047.22     8803.31    314.54 o 
 -15  12   9      296.46      236.77     36.62 o 
 -14  12   9     6631.13     6461.19    112.74 o 
 -13  12   9     2125.36     2079.50     79.45 o 
 -12  12   9     6003.70     5734.58     98.61 o 
 -11  12   9     2476.60     2481.07     52.96 o 
 -10  12   9     4546.17     4668.70     78.45 o 
  -9  12   9     6820.38     6897.33    289.60 o 
  -8  12   9      312.91      318.26     31.01 o 
  -7  12   9    23580.95    23576.25    370.72 o 
  -6  12   9       97.49      111.49     16.44 o 
  -5  12   9    15542.59    15149.74    300.18 o 
  -4  12   9     3710.08     3665.73     81.04 o 
  -3  12   9    28286.57    27635.99    420.52 o 
  -2  12   9     4738.63     4438.84     86.53 o 
  -1  12   9    13092.22    12760.76    186.46 o 
   0  12   9     3830.74     3690.78     78.85 o 
   1  12   9    16310.24    16640.11    235.11 o 
   2  12   9    17717.62    17547.81    248.55 o 
   3  12   9      260.67      288.91     26.93 o 
   4  12   9     4218.38     4157.69     92.46 o 
   5  12   9      936.93      916.85     58.94 o 
   6  12   9     7861.49     8257.14    128.79 o 
   7  12   9     1410.61     1471.23     49.78 o 
   8  12   9      824.70      723.92     58.89 o 
   9  12   9       19.30       -4.12     23.27 o 
  10  12   9     1976.57     1817.95    130.10 o 
 -16  13   9      373.67      347.68     72.51 o 
 -15  13   9       53.48       52.71     25.77 o 
 -14  13   9     2395.28     2386.62     91.33 o 
 -13  13   9    20945.65    20641.71    360.82 o 
 -12  13   9     5739.26     5633.42    140.22 o 
 -11  13   9     1952.48     1778.87     85.85 o 
 -10  13   9       67.87       68.14     26.55 o 
  -9  13   9    13207.62    13273.82    236.91 o 
  -8  13   9    30358.46    30303.10    390.54 o 
  -7  13   9     1245.71     1257.85     43.80 o 
  -6  13   9     5980.85     5967.15    106.93 o 
  -5  13   9      581.75      647.62     31.03 o 
  -4  13   9    22869.84    22621.70    299.32 o 
  -3  13   9    16821.52    16762.54    299.72 o 
  -2  13   9      125.16       84.62     15.73 o 
  -1  13   9      216.34      181.87     20.11 o 
   0  13   9     7030.74     6865.74    119.80 o 
   1  13   9     9892.33     9910.66    157.94 o 
   2  13   9       21.95       50.65     16.29 o 
   3  13   9     1276.80     1318.30     56.94 o 
   4  13   9     2731.27     2558.08     70.51 o 
   5  13   9     6789.12     6788.62    130.86 o 
   6  13   9     1698.28     1589.52     66.76 o 
   7  13   9     1440.29     1490.74     50.62 o 
   8  13   9       42.77        4.63     18.28 o 
   9  13   9     1093.25     1090.31    119.42 o 
  10  13   9     1975.57     1821.39    130.37 o 
 -17  14   9      977.88     1182.52    125.08 o 
 -16  14   9      415.20      500.19     81.61 o 
 -15  14   9       99.10       77.80     26.89 o 
 -14  14   9        3.88      -16.68     16.68 o 
 -13  14   9      559.25      647.53     53.75 o 
 -12  14   9       43.37       44.08     22.99 o 
 -11  14   9      190.79      184.37     24.39 o 
 -10  14   9      333.48      314.38     27.65 o 
  -9  14   9     2914.19     2799.79     61.72 o 
  -8  14   9      202.99      270.41     21.26 o 
  -7  14   9      363.69      412.84     25.27 o 
  -6  14   9     1082.10      999.90     38.12 o 
  -5  14   9     2753.76     2813.53     66.50 o 
  -4  14   9        5.48       76.35     22.91 o 
  -3  14   9       33.23       63.13     14.20 o 
  -2  14   9       64.14       44.93     13.26 o 
  -1  14   9      187.78      179.03     19.85 o 
   0  14   9     1492.76     1473.51     48.06 o 
   1  14   9     3414.29     3370.51     77.50 o 
   2  14   9      961.75      907.47     48.24 o 
   3  14   9     1015.80      997.55     47.30 o 
   4  14   9      469.75      462.83     34.74 o 
   5  14   9     4234.24     4377.92     99.81 o 
   6  14   9        3.45      -11.47     14.68 o 
   7  14   9     3506.20     3585.57     80.18 o 
   8  14   9      651.71      587.04     38.74 o 
   9  14   9      300.25      281.30     34.83 o 
  10  14   9      145.10      114.64     34.86 o 
 -17  15   9     3864.78     4045.78    207.18 o 
 -16  15   9     1275.71     1126.82    117.00 o 
 -15  15   9      253.18      275.76     40.89 o 
 -14  15   9     3044.88     3035.15    129.36 o 
 -13  15   9     7304.35     7082.84    386.60 o 
 -12  15   9     4610.33     4748.05    106.40 o 
 -11  15   9      333.24      324.44     26.89 o 
 -10  15   9      497.61      485.58     30.12 o 
  -9  15   9     8823.55     8700.66    129.45 o 
  -8  15   9     9972.06     9804.57    138.87 o 
  -7  15   9       50.06       42.96     12.40 o 
  -6  15   9        5.04        7.65      9.12 o 
  -5  15   9      274.23      303.59     24.76 o 
  -4  15   9    11189.92    11602.32    175.01 o 
  -3  15   9     5611.87     5514.00    102.42 o 
  -2  15   9      431.66      429.85     29.38 o 
  -1  15   9        0.93       -1.72      9.60 o 
   0  15   9     6239.16     6112.53    115.31 o 
   1  15   9     4305.62     4155.99     88.78 o 
   2  15   9      658.71      660.05     39.16 o 
   3  15   9      503.72      474.02     34.15 o 
   4  15   9      497.15      513.77     37.25 o 
   5  15   9     1152.61     1138.27     49.53 o 
   6  15   9      104.29       90.03     19.07 o 
   7  15   9        0.38       48.52     17.38 o 
   8  15   9       35.60       17.76     21.55 o 
   9  15   9      381.58      326.05     55.67 o 
 -17  16   9      382.11      482.32     83.62 o 
 -16  16   9       74.97       79.45     45.46 o 
 -15  16   9      111.71      137.07     31.56 o 
 -14  16   9        8.15       38.88     22.89 o 
 -13  16   9       84.44       99.17     33.70 o 
 -12  16   9      182.48      171.20     24.71 o 
 -11  16   9     1136.61     1117.63     42.09 o 
 -10  16   9      586.89      557.22     32.65 o 
  -9  16   9      137.11      128.18     16.93 o 
  -8  16   9      613.24      604.12     30.97 o 
  -7  16   9      249.23      245.58     20.89 o 
  -6  16   9     1208.66     1195.48     37.60 o 
  -5  16   9     1754.83     1702.77     44.34 o 
  -4  16   9       56.26       85.79     25.09 o 
  -3  16   9       31.25       39.69     12.87 o 
  -2  16   9     1395.69     1367.95     45.89 o 
  -1  16   9        4.66        3.75     10.85 o 
   0  16   9     1341.30     1296.08     45.95 o 
   1  16   9       18.48       12.34     14.50 o 
   2  16   9     5406.57     5364.11    107.68 o 
   3  16   9     4744.23     4611.74     99.76 o 
   4  16   9      319.47      372.83     37.35 o 
   5  16   9     3388.26     3545.84     99.30 o 
   6  16   9      497.92      504.98     37.07 o 
   7  16   9     9562.90     9501.93    133.06 o 
   8  16   9     1369.44     1252.24     44.47 o 
   9  16   9     1100.03     1237.25     61.14 o 
 -17  17   9      147.24      195.76     61.03 o 
 -16  17   9     3298.09     3269.69    118.66 o 
 -15  17   9     4116.50     4232.53    133.03 o 
 -14  17   9      690.11      772.44    104.54 o 
 -13  17   9      214.31      244.37     40.86 o 
 -12  17   9      401.38      408.27     35.13 o 
 -11  17   9     7452.89     7559.25    123.70 o 
 -10  17   9     9193.96     9002.79    137.37 o 
  -9  17   9       95.19       96.97     22.66 o 
  -8  17   9       17.89       30.66     11.65 o 
  -7  17   9     2747.48     2798.46     61.50 o 
  -6  17   9    16404.62    16286.63    295.57 o 
  -5  17   9      577.45      606.26     28.82 o 
  -4  17   9       88.44      108.89     12.47 o 
  -3  17   9     1217.23     1062.24     96.68 o 
  -2  17   9     3065.09     3146.89     73.54 o 
  -1  17   9     7362.90     7376.88    128.74 o 
   0  17   9        2.92        0.98     11.46 o 
   1  17   9     4368.59     4316.20     93.01 o 
   2  17   9      845.10      788.21     40.33 o 
   3  17   9     5212.48     5035.29    158.05 o 
   4  17   9     2616.55     2661.22     81.17 o 
   5  17   9      303.58      308.76     31.44 o 
   6  17   9     1464.27     1411.31     44.09 o 
   7  17   9     1157.71     1171.77     42.05 o 
   8  17   9     3747.77     3691.73     77.23 o 
   9  17   9      116.53      158.67     29.82 o 
 -16  18   9     2164.71     2326.14    100.20 o 
 -15  18   9       60.77       76.66     29.12 o 
 -14  18   9     5717.70     5724.08    155.43 o 
 -13  18   9     1614.86     1665.49     63.69 o 
 -12  18   9     5851.27     5857.26    124.35 o 
 -11  18   9     1682.21     1735.98     61.17 o 
 -10  18   9    10697.37    10195.22    220.34 o 
  -9  18   9     8178.17     8473.73    130.36 o 
  -8  18   9      494.08      469.33     29.57 o 
  -7  18   9     4798.55     4827.12    114.98 o 
  -6  18   9      827.58      766.91     32.71 o 
  -5  18   9    12622.18    12505.88    161.09 o 
  -4  18   9     2519.21     2516.37     48.27 o 
  -3  18   9     1194.25     1194.65     35.26 o 
  -2  18   9      472.63      411.77     30.03 o 
  -1  18   9     5416.16     5374.30    104.95 o 
   0  18   9     3028.13     3112.73     75.94 o 
   1  18   9      613.17      619.02     36.38 o 
   2  18   9      183.08      178.70     23.79 o 
   3  18   9     2900.02     2787.43     75.73 o 
   4  18   9     7180.76     6865.07    133.93 o 
   5  18   9     1550.80     1535.78     90.31 o 
   6  18   9      111.67      129.15     18.56 o 
   7  18   9     2888.53     2939.37     66.06 o 
   8  18   9     6413.36     6572.83    108.69 o 
 -16  19   9      389.20      355.74     49.18 o 
 -15  19   9      708.15      628.85     61.38 o 
 -14  19   9        0.59        3.94     23.56 o 
 -13  19   9      139.98      131.66     25.97 o 
 -12  19   9      901.23      900.53     50.30 o 
 -11  19   9     3241.47     3217.50    103.21 o 
 -10  19   9      461.70      430.74     43.03 o 
  -9  19   9      921.01      852.83     36.75 o 
  -8  19   9      257.12      213.21     21.52 o 
  -7  19   9     1305.38     1338.05     42.50 o 
  -6  19   9     4840.71     4655.00     84.60 o 
  -5  19   9     1230.62     1232.69     40.18 o 
  -4  19   9      494.65      476.37     32.35 o 
  -3  19   9      214.47      178.20     21.73 o 
  -2  19   9      933.61      822.60     38.49 o 
  -1  19   9     1203.37     1204.44     45.69 o 
   0  19   9     1281.29     1198.90     46.40 o 
   1  19   9       23.03        0.60     12.92 o 
   2  19   9       90.88       50.90     18.48 o 
   3  19   9      223.01      219.62     26.99 o 
   4  19   9       32.21       24.33     13.87 o 
   5  19   9      527.54      530.99     29.82 o 
   6  19   9        0.17      -10.67     10.67 o 
   7  19   9     1260.72     1330.16     49.13 o 
   8  19   9      352.30      340.22     37.00 o 
 -16  20   9     5233.29     5734.45    224.48 o 
 -15  20   9      212.92      190.74     37.83 o 
 -14  20   9     7958.40     7927.73    161.29 o 
 -13  20   9     2845.03     2761.51     84.81 o 
 -12  20   9     2466.91     2529.91     78.07 o 
 -11  20   9      774.60      851.53     47.96 o 
 -10  20   9     5941.25     6075.96    108.35 o 
  -9  20   9    11127.16    10895.38    158.45 o 
  -8  20   9       30.57       45.14     14.27 o 
  -7  20   9     1965.64     1994.37     53.36 o 
  -6  20   9     2450.97     2417.33     58.12 o 
  -5  20   9    13647.22    13838.86    182.40 o 
  -4  20   9      210.40      196.30     23.57 o 
  -3  20   9     3879.02     3757.11     84.05 o 
  -2  20   9       16.27        3.49     13.02 o 
  -1  20   9    10463.87    10588.81    138.49 o 
   0  20   9     8215.03     8302.74    118.83 o 
   1  20   9      533.71      549.30     39.61 o 
   2  20   9      534.57      542.50     29.24 o 
   3  20   9     6269.56     6279.48    105.30 o 
   4  20   9     9643.00     9432.74    142.58 o 
   5  20   9     1343.81     1298.17     40.71 o 
   6  20   9      542.67      554.89     31.62 o 
   7  20   9     1065.50     1124.52     57.90 o 
 -15  21   9      823.77      693.41     84.95 o 
 -14  21   9      515.84      495.80     44.55 o 
 -13  21   9       53.68       84.24     23.57 o 
 -12  21   9      230.49      195.16     31.50 o 
 -11  21   9        1.60       19.28     18.24 o 
 -10  21   9      652.81      669.02     43.40 o 
  -9  21   9      628.58      663.60     37.28 o 
  -8  21   9       15.03        1.89     11.89 o 
  -7  21   9      215.96      198.78     21.48 o 
  -6  21   9      108.61      112.61     21.22 o 
  -5  21   9       69.68       64.33     15.27 o 
  -4  21   9       80.79       49.42     18.55 o 
  -3  21   9     1068.19     1021.53     41.81 o 
  -2  21   9       19.97       -4.26     11.90 o 
  -1  21   9       47.19       47.60     18.52 o 
   0  21   9      213.35      201.64     16.79 o 
   1  21   9        6.46       -7.26      8.80 o 
   2  21   9      454.11      447.89     27.90 o 
   3  21   9      813.71      769.56     34.74 o 
   4  21   9        4.78       35.52     16.09 o 
   5  21   9      594.86      524.31     29.85 o 
   6  21   9       15.16        7.58     15.58 o 
   7  21   9      593.88      602.40     46.00 o 
 -14  22   9     3602.54     3679.79    124.68 o 
 -13  22   9     3263.29     3168.33     92.46 o 
 -12  22   9     1494.15     1433.44     64.60 o 
 -11  22   9      484.39      417.06     43.12 o 
 -10  22   9     4381.44     4231.26     99.99 o 
  -9  22   9     4522.24     4800.95     93.62 o 
  -8  22   9       59.86       42.87     14.21 o 
  -7  22   9      191.79      200.67     21.73 o 
  -6  22   9     3855.78     3900.37     78.26 o 
  -5  22   9     4382.36     4399.29     82.80 o 
  -4  22   9      648.93      577.42     36.39 o 
  -3  22   9     2212.17     2160.88     74.55 o 
  -2  22   9      756.72      746.27     38.27 o 
  -1  22   9     6215.92     6069.67    117.06 o 
   0  22   9     2397.65     2426.54     68.21 o 
   1  22   9      269.85      270.62     19.78 o 
   2  22   9        0.95       -5.06     10.85 o 
   3  22   9     3130.94     3154.13     68.60 o 
   4  22   9     7515.07     7650.22    123.83 o 
   5  22   9      429.55      367.09     25.48 o 
   6  22   9        7.34        7.06     17.62 o 
 -14  23   9      441.07      461.02     63.93 o 
 -13  23   9        2.44       11.83     21.39 o 
 -12  23   9      676.81      720.66     85.30 o 
 -11  23   9     2865.80     2815.56     81.87 o 
 -10  23   9     1252.17     1199.90     56.77 o 
  -9  23   9       47.45       22.27     16.29 o 
  -8  23   9      194.05      187.90     21.92 o 
  -7  23   9     2078.39     2092.56     56.75 o 
  -6  23   9     4965.87     5010.34     92.21 o 
  -5  23   9      743.28      715.11     38.25 o 
  -4  23   9     1990.94     1924.33     60.58 o 
  -3  23   9      437.07      393.18     30.63 o 
  -2  23   9      530.65      509.58     34.86 o 
  -1  23   9     1698.01     1801.67     57.89 o 
   0  23   9      129.90       81.80     19.41 o 
   1  23   9        1.18        7.02     14.89 o 
   2  23   9       25.08       11.79     18.92 o 
   3  23   9     2122.91     2216.54     55.67 o 
   4  23   9      368.38      364.90     24.20 o 
   5  23   9        0.12       -6.96     11.25 o 
   6  23   9      376.66      396.62     37.77 o 
 -13  24   9      194.58      167.86     38.76 o 
 -12  24   9     1766.96     1681.65     65.37 o 
 -11  24   9     1439.99     1418.67     57.86 o 
 -10  24   9       49.24       33.80     23.44 o 
  -9  24   9        8.13       -4.48     14.83 o 
  -8  24   9      896.84      887.90     39.26 o 
  -7  24   9     2319.63     2331.07     60.40 o 
  -6  24   9     1014.62      981.91     39.22 o 
  -5  24   9       27.44       -0.22     19.80 o 
  -4  24   9      509.47      468.38     33.67 o 
  -3  24   9      538.18      522.42     35.29 o 
  -2  24   9     6631.98     6701.49    191.21 o 
  -1  24   9     3007.94     3076.94     80.69 o 
   0  24   9      114.88       81.51     19.99 o 
   1  24   9      289.54      258.98     28.21 o 
   2  24   9     1853.93     1843.72     80.48 o 
   3  24   9     3048.35     3195.36     66.78 o 
   4  24   9        4.21      -10.76     10.76 o 
   5  24   9      196.49      172.40     26.63 o 
 -12  25   9     2765.00     2773.12    183.17 o 
 -11  25   9       50.26       43.55     19.70 o 
 -10  25   9        5.25        0.26     16.02 o 
  -9  25   9     3276.30     3339.29     86.39 o 
  -8  25   9     3502.80     3591.92     79.43 o 
  -7  25   9      583.81      573.84     34.47 o 
  -6  25   9      332.29      347.29     30.38 o 
  -5  25   9     1825.44     1871.85     59.45 o 
  -4  25   9     6841.23     6885.77    128.52 o 
  -3  25   9     2036.04     2019.96     73.04 o 
  -2  25   9     1843.04     1872.57     60.08 o 
  -1  25   9       97.96       98.88     20.84 o 
   0  25   9     6400.82     6765.83    129.90 o 
   1  25   9     5106.91     5143.63    122.91 o 
   2  25   9      818.38      865.04     65.80 o 
   3  25   9      946.04      998.51     49.67 o 
   4  25   9      137.64       91.88     17.48 o 
 -12  26   9        7.37      -22.94     22.94 o 
 -11  26   9       61.97       69.66     29.69 o 
 -10  26   9      713.30      651.12     44.27 o 
  -9  26   9      758.52      811.21     45.79 o 
  -8  26   9       41.24        6.07     17.26 o 
  -7  26   9       50.77       48.06     17.18 o 
  -6  26   9     1655.91     1660.83     57.34 o 
  -5  26   9     1765.58     1766.05     80.03 o 
  -4  26   9      180.84      199.25     26.37 o 
  -3  26   9      888.75      862.07     54.66 o 
  -2  26   9      188.29      163.54     26.14 o 
  -1  26   9     1573.92     1532.07     55.36 o 
   0  26   9      281.00      311.79     47.72 o 
   1  26   9      735.76      603.86     48.29 o 
   2  26   9        4.54        5.75     18.62 o 
   3  26   9     1751.56     1695.81     85.34 o 
   4  26   9       18.46       13.71     28.53 o 
 -11  27   9        2.32       -4.20     32.87 o 
 -10  27   9       67.45       63.27     28.12 o 
  -9  27   9     3742.63     3797.09     93.86 o 
  -8  27   9     6303.13     6244.38    124.27 o 
  -7  27   9      171.12      129.07     23.64 o 
  -6  27   9     1078.96     1000.38     46.15 o 
  -5  27   9     1529.12     1496.49     54.02 o 
  -4  27   9     9208.16     9284.92    159.09 o 
  -3  27   9     2957.46     2783.77     74.53 o 
  -2  27   9      264.81      303.56     36.51 o 
  -1  27   9      131.81      117.70     34.81 o 
   0  27   9     4949.09     5054.25    177.13 o 
   1  27   9     5954.30     6164.20    279.81 o 
   2  27   9       21.68        2.01     24.11 o 
  -9  28   9     3015.99     2990.59    106.33 o 
  -8  28   9      994.11      954.81     62.81 o 
  -7  28   9     8860.30     8955.75    178.99 o 
  -6  28   9      113.06       90.49     29.39 o 
  -5  28   9     9462.41     9540.37    162.00 o 
  -4  28   9      570.34      604.21     39.29 o 
  -3  28   9     3490.19     3344.62     91.28 o 
  -2  28   9     1676.00     1722.81     57.01 o 
  -1  28   9     1244.00     1278.29     57.29 o 
   0  28   9     1169.90     1217.86     74.66 o 
   1  28   9     1335.36     1261.86     86.26 o 
  -8  29   9     1420.69     1575.58     97.63 o 
  -7  29   9      415.11      316.93     51.40 o 
  -6  29   9      377.69      293.65     41.30 o 
  -5  29   9     1318.17     1303.54     48.92 o 
  -4  29   9     3013.59     3058.76    124.56 o 
  -3  29   9      519.28      534.96     34.72 o 
  -2  29   9       61.39       42.94     18.28 o 
  -1  29   9      511.69      424.72     46.28 o 
   0  29   9     2109.60     2272.65     93.06 o 
 -20   0  10       96.20       86.60     25.70 o 
 -19   0  10       24.94       34.89     22.42 o 
 -18   0  10       72.31       96.08     32.80 o 
 -17   0  10      872.21      853.87    130.59 o 
 -16   0  10      224.29      236.10     29.82 o 
 -15   0  10     2133.87     2189.21     87.01 o 
 -14   0  10     4616.09     4523.48    108.67 o 
 -13   0  10      377.81      288.61     34.53 o 
 -12   0  10      722.14      707.29     41.95 o 
 -11   0  10     3555.80     3847.24     89.85 o 
 -10   0  10     1166.96     1191.21     43.27 o 
  -9   0  10     4130.67     4202.98     77.62 o 
  -8   0  10     9803.25     9695.55    120.40 o 
  -7   0  10    10170.31     9784.35    140.06 o 
  -6   0  10     4252.99     4015.59     70.73 o 
  -5   0  10      341.46      368.54     19.06 o 
  -4   0  10      230.39      219.82     18.21 o 
  -3   0  10    21674.56    21756.26    275.06 o 
  -2   0  10    32069.36    30838.10    378.62 o 
  -1   0  10     6381.17     6191.05     98.39 o 
   0   0  10      709.32      820.55     25.68 o 
   1   0  10     8298.98     8509.41    112.64 o 
   2   0  10    30748.83    32101.21    402.77 o 
   3   0  10    12114.10    12449.60    215.95 o 
   4   0  10      172.49      130.62     21.78 o 
   5   0  10      206.12      209.45     26.43 o 
   6   0  10    10413.80    10680.21    202.51 o 
   7   0  10     1771.88     1691.85     65.52 o 
   8   0  10      327.09      303.06     34.55 o 
   9   0  10      493.40      597.90     59.16 o 
  10   0  10     7784.24     7883.58    292.87 o 
  11   0  10     4550.29     4759.68    126.93 o 
 -20   1  10      701.41      752.02     37.22 o 
 -19   1  10        3.76       -6.89     14.87 o 
 -18   1  10     1933.93     2023.83     54.05 o 
 -17   1  10      358.27      311.04     25.61 o 
 -16   1  10        0.57       -3.63     11.11 o 
 -15   1  10       56.32       58.02     13.64 o 
 -14   1  10     1305.77     1243.98     52.06 o 
 -13   1  10     2087.57     2087.13     46.86 o 
 -12   1  10       26.59        7.96     10.97 o 
 -11   1  10     1270.76     1307.54     33.84 o 
 -10   1  10       35.94       43.15     10.10 o 
  -9   1  10      534.87      538.26     20.49 o 
  -8   1  10     1021.68     1095.68     26.73 o 
  -7   1  10     6162.22     6341.51     70.90 o 
  -6   1  10     1369.32     1443.65     29.78 o 
  -5   1  10     3907.42     3920.20     79.91 o 
  -4   1  10      581.70      540.55     17.65 o 
  -3   1  10       52.76       62.09      8.11 o 
  -2   1  10       43.57       63.44     12.50 o 
  -1   1  10     4769.61     4634.10     62.66 o 
   0   1  10     5441.29     5265.60     54.85 o 
   1   1  10      361.50      311.96     13.75 o 
   2   1  10     9553.63     9582.52    101.87 o 
   3   1  10      136.04      136.15     14.62 o 
   4   1  10     1724.48     1719.16     57.56 o 
   5   1  10      424.24      413.28     25.81 o 
   6   1  10      410.91      392.18     35.83 o 
   7   1  10     1078.97     1088.82     57.81 o 
   8   1  10      200.82      178.12     20.13 o 
   9   1  10     3071.84     3128.37     67.35 o 
  10   1  10      141.03      116.77     19.22 o 
  11   1  10      540.66      558.98     33.17 o 
 -20   2  10        2.06        3.66     14.65 o 
 -19   2  10      861.60      861.54     38.15 o 
 -18   2  10     2216.38     2287.73     57.42 o 
 -17   2  10      349.90      318.49     25.75 o 
 -16   2  10      101.53       87.20     15.93 o 
 -15   2  10      459.09      452.86     26.53 o 
 -14   2  10     3837.45     3873.26     69.19 o 
 -13   2  10       25.92       27.40     19.36 o 
 -12   2  10       88.42       72.50     12.33 o 
 -11   2  10     8362.95     8257.22     99.97 o 
 -10   2  10     5098.51     5341.40     81.01 o 
  -9   2  10      145.82      166.78     12.82 o 
  -8   2  10      222.10      226.10     14.61 o 
  -7   2  10    17770.21    18341.47    168.11 o 
  -6   2  10    32177.61    32167.74    279.11 o 
  -5   2  10     1175.54     1161.62     29.16 o 
  -4   2  10       22.51       16.48      6.77 o 
  -3   2  10     4719.12     4419.92     59.33 o 
  -2   2  10    47281.56    47659.77    399.26 o 
  -1   2  10     7405.19     7547.42     83.19 o 
   0   2  10      542.05      550.23     16.46 o 
   1   2  10        0.59        0.00      6.53 o 
   2   2  10    11088.17    11338.18    116.56 o 
   3   2  10    11627.49    12053.87    147.21 o 
   4   2  10       73.18       67.56     12.44 o 
   5   2  10        3.82        5.84     10.63 o 
   6   2  10     7719.19     7855.38    113.83 o 
   7   2  10     9947.17     9964.30    138.02 o 
   8   2  10      466.56      402.75     34.95 o 
   9   2  10      307.78      293.62     24.12 o 
  10   2  10     1780.91     1792.56     51.09 o 
  11   2  10     4040.44     4166.50     82.01 o 
 -20   3  10      613.96      590.79     36.62 o 
 -19   3  10      286.65      292.25     25.69 o 
 -18   3  10     6499.66     6619.26    130.47 o 
 -17   3  10     3806.73     3683.26     72.72 o 
 -16   3  10      623.46      607.10     30.41 o 
 -15   3  10     5995.96     6024.11    104.75 o 
 -14   3  10     1318.19     1320.37     37.79 o 
 -13   3  10    16173.82    16553.82    196.50 o 
 -12   3  10     2148.28     2083.74     44.59 o 
 -11   3  10     3523.25     3447.47     54.36 o 
 -10   3  10      467.42      506.41     26.48 o 
  -9   3  10    10956.19    11096.17    110.37 o 
  -8   3  10     6954.92     6786.19     73.70 o 
  -7   3  10      472.09      453.27     17.94 o 
  -6   3  10        5.13       25.86      5.72 o 
  -5   3  10    36960.68    37851.72    296.15 o 
  -4   3  10    17781.43    18073.78    151.14 o 
  -3   3  10      340.54      328.47     12.72 o 
  -2   3  10     2529.01     2572.62     34.32 o 
  -1   3  10     1587.86     1506.95     25.49 o 
   0   3  10     9525.89     9548.36     99.16 o 
   1   3  10     2406.67     2359.78     39.10 o 
   2   3  10     4765.27     4949.08     70.90 o 
   3   3  10     3321.09     3307.27     51.93 o 
   4   3  10     1454.16     1424.61     37.13 o 
   5   3  10     9535.14     9297.30    125.43 o 
   6   3  10      205.53      166.16     17.89 o 
   7   3  10     1178.19     1235.28     39.10 o 
   8   3  10      583.44      555.02     29.49 o 
   9   3  10      806.01      758.31     33.65 o 
  10   3  10      388.26      311.61     24.90 o 
  11   3  10      431.63      417.23     29.03 o 
 -20   4  10        9.14       15.96     19.19 o 
 -19   4  10     7721.78     8292.05    124.12 o 
 -18   4  10     2087.56     2225.12     54.44 o 
 -17   4  10     5134.07     5189.30    101.11 o 
 -16   4  10     4363.56     4359.97     77.53 o 
 -15   4  10     7036.58     7198.37    106.36 o 
 -14   4  10    11658.98    11750.97    150.27 o 
 -13   4  10     6309.47     6543.10     94.66 o 
 -12   4  10    11573.99    11725.77    119.45 o 
 -11   4  10     7185.15     7619.47     90.27 o 
 -10   4  10    25869.91    26090.87    231.89 o 
  -9   4  10     2448.77     2532.64     43.65 o 
  -8   4  10    18575.52    18529.55    183.71 o 
  -7   4  10     6387.34     6473.49     69.68 o 
  -6   4  10    67083.91    66592.20    662.14 o 
  -5   4  10    30298.86    30889.96    229.40 o 
  -4   4  10     2087.50     1938.97     28.36 o 
  -3   4  10     7733.23     7350.36     91.61 o 
  -2   4  10    16105.33    16123.50    138.01 o 
  -1   4  10    29774.44    29005.26    234.23 o 
   0   4  10     4179.02     4102.22     48.49 o 
   1   4  10     5182.61     5258.12     58.89 o 
   2   4  10     2591.76     2634.39     38.50 o 
   3   4  10    12289.64    12704.52    129.60 o 
   4   4  10     5107.98     5162.60     67.64 o 
   5   4  10      940.44     1001.21     54.50 o 
   6   4  10       12.07       24.11     11.63 o 
   7   4  10     3866.94     3983.80     77.85 o 
   8   4  10     3320.82     3383.31     67.47 o 
   9   4  10       89.56      125.65     17.86 o 
  10   4  10      183.91      156.70     28.00 o 
  11   4  10       73.40       53.78     16.07 o 
 -19   5  10      729.37      799.10     46.06 o 
 -18   5  10      821.00      774.09     30.31 o 
 -17   5  10     2329.74     2391.25     45.81 o 
 -16   5  10     2639.41     2550.16     51.01 o 
 -15   5  10      609.18      600.90     30.89 o 
 -14   5  10      186.90      173.04     15.63 o 
 -13   5  10     2886.08     2813.59     49.79 o 
 -12   5  10     7715.41     7918.96    108.93 o 
 -11   5  10     3663.52     3592.21     54.78 o 
 -10   5  10     1477.45     1479.84     31.14 o 
  -9   5  10       38.70       63.71      8.28 o 
  -8   5  10      668.36      719.89     20.44 o 
  -7   5  10     7500.44     7491.25     77.21 o
[truncated: 307,051 more chars]
